# Supplementary material for: Mitochondrial metabolism in primary and metastatic human kidney cancers
Source: bioRxiv. 2023 Feb 7:2023.02.06.527285. Preprint. [Version 1] doi: 10.1101/2023.02.06.527285 (PMC9934542; doi:10.1101/2023.02.06.527285)
Supplement: Supplement 1 [file media-1.xlsx]

## Sheet: Tissue Isotopologues
Extended Data Table 3.1: Isotopologue Data from [U-13C]glucose infused patient tissues
Patient ID	VM09	VM09	VM09	VM09	VM09	VM09	VM10	VM10	VM10	VM10	VM10	VM10	VM11	VM11	VM11	VM12	VM12	VM12	VM12	VM12	VM12	VM13	VM13	VM13	VM14	VM14	VM14	VM15	VM15	VM15	VM15	VM15	VM15	VM16	VM16	VM16	VM16	VM16	VM16	VM17	VM17	VM17	VM17	VM17	VM17	VM18	VM18	VM18	VM18
Infusion	[U-13C]glucose	[U-13C]glucose	[U-13C]glucose	[U-13C]glucose	[U-13C]glucose	[U-13C]glucose	[U-13C]glucose	[U-13C]glucose	[U-13C]glucose	[U-13C]glucose	[U-13C]glucose	[U-13C]glucose	[U-13C]glucose	[U-13C]glucose	[U-13C]glucose	[U-13C]glucose	[U-13C]glucose	[U-13C]glucose	[U-13C]glucose	[U-13C]glucose	[U-13C]glucose	[U-13C]glucose	[U-13C]glucose	[U-13C]glucose	[U-13C]glucose	[U-13C]glucose	[U-13C]glucose	[U-13C]glucose	[U-13C]glucose	[U-13C]glucose	[U-13C]glucose	[U-13C]glucose	[U-13C]glucose	[U-13C]glucose	[U-13C]glucose	[U-13C]glucose	[U-13C]glucose	[U-13C]glucose	[U-13C]glucose	[U-13C]glucose	[U-13C]glucose	[U-13C]glucose	[U-13C]glucose	[U-13C]glucose	[U-13C]glucose	[U-13C]glucose	[U-13C]glucose	[U-13C]glucose	[U-13C]glucose
Tissue Type	Adj_Kid	Adj_Kid	Adj_Kid	Tumor_Primary	Tumor_Primary	Tumor_Primary	Adj_Kid	Adj_Kid	Adj_Kid	Tumor_Primary	Tumor_Primary	Tumor_Primary	Tumor_Primary	Tumor_Primary	Tumor_Primary	Adj_Kid	Adj_Kid	Adj_Kid	Tumor_Primary	Tumor_Primary	Tumor_Primary	Adj_Kid	Adj_Kid	Adj_Kid	Tumor_Primary	Tumor_Primary	Tumor_Primary	Adj_Kid	Adj_Kid	Adj_Kid	Tumor_Primary	Tumor_Primary	Tumor_Primary	Adj_Kid	Adj_Kid	Adj_Kid	Tumor_Primary	Tumor_Primary	Tumor_Primary	Adj_Kid	Adj_Kid	Adj_Kid	Tumor_Primary	Tumor_Primary	Tumor_Primary	Adj_Kid	Adj_Kid	Adj_Kid	Tumor_Primary
Subtype				CCRCC	CCRCC	CCRCC				CCRCC	CCRCC	CCRCC	CCRCC	CCRCC	CCRCC				CCRCC	CCRCC	CCRCC				CCRCC	CCRCC	CCRCC				Papillary	Papillary	Papillary				Chromophobe	Chromophobe	Chromophobe				CCRCC	CCRCC	CCRCC				Papillary
Other Notation
Pyruvate m+0	0.8139	0.894	0.897	0.7575	0.7913	0.8103	0.9075	0.89	0.9038	0.891	0.8594	0.8988	0.6519	0.663	0.6432	0.8969	0.9156	0.9016	0.9264	0.9222	0.9153	0.7545	0.6354	0.7379	0.8527	0.8511	0.8683	0.6488	0.7546	0.7041	0.6025	0.4908	0.6396	0.8124	0.8235	0.8636	0.8277	0.8313	0.8322	0.8706	0.8752	0.8532	0.7926	0.8014	0.808	0.7217	0.7356	0.7188	0.8199
Pyruvate m+1	0.0165	0	0.01	0.03	0.0188	0.0093	0.0312	0.048	0.032	0.0224	0.0469	0.0273	0.0223	0.0391	0.0269	0.0149	0.011	0.0185	0.0088	0.0162	0.0179	0.1164	0.1685	0.1077	0.0223	0.0233	0.0142	0.1193	0.0592	0.087	0.1523	0.225	0.173	0.0289	0.0436	0.0399	0.033	0.0299	0.0183	0.0198	0.0262	0.0263	0.0383	0.0363	0.0328	0.0249	0.0224	0.0336	0.0323
Pyruvate m+2	0.0264	0.0118	0.0143	0.0253	0.0294	0.0206	0.0219	0.0177	0.0325	0.0201	0.0253	0.0186	0.0687	0.1203	0.0667	0.0168	0.0183	0.0258	0.022	0.0253	0.0268	0.0487	0.077	0.0607	0.0221	0.0286	0.0205	0.084	0.0542	0.0677	0.0689	0.0893	0.0547	0.1297	0.102	0.0481	0.0413	0.0429	0.0273	0.0443	0.0549	0.0763	0.1093	0.1057	0.1101	0.1036	0.0749	0.0847	0.0503
Pyruvate m+3	0.1433	0.0948	0.0787	0.1872	0.1606	0.1597	0.0395	0.0444	0.0317	0.0665	0.0684	0.0553	0.2571	0.1776	0.2632	0.0713	0.0551	0.0541	0.0429	0.0362	0.04	0.0803	0.1191	0.0936	0.1029	0.097	0.097	0.1479	0.132	0.1412	0.1763	0.195	0.1327	0.029	0.0309	0.0484	0.0979	0.096	0.1222	0.0653	0.0436	0.0442	0.0597	0.0566	0.0491	0.1497	0.167	0.1629	0.0975
Lactate m+0	0.7909	0.8217	0.8312	0.7399	0.7554	0.7543	0.8413	0.8429	0.855	0.8718	0.8916	0.8762	0.624	0.7088	0.6549	0.8359	0.8402	0.8497	0.9183	0.9235	0.9205	0.8259	0.8437	0.8283	0.8224	0.8289	0.8333	0.8087	0.7895	0.8022	0.8542	0.8517	0.8812	0.8402	0.8419	0.8318	0.8489	0.8407	0.8051	0.8579	0.865	0.8691	0.8599	0.8624	0.8613	0.7079	0.6763	0.6787	0.7901
Lactate m+1	0.0129	0.012	0.0106	0.0205	0.0217	0.0169	0.0214	0.021	0.0177	0.0221	0.0161	0.0235	0.025	0.0272	0.0207	0.0228	0.0211	0.0213	0.0188	0.0183	0.017	0.0237	0.0205	0.0234	0.0226	0.0196	0.0207	0.0181	0.015	0.0161	0.0214	0.0209	0.0192	0.0289	0.026	0.0318	0.0277	0.0296	0.0291	0.0193	0.018	0.0164	0.0156	0.0152	0.0163	0.0257	0.0295	0.0293	0.0428
Lactate m+2	0.026	0.0159	0.0149	0.0252	0.0237	0.0241	0.0176	0.0174	0.0164	0.0165	0.014	0.0157	0.0367	0.0292	0.0321	0.0187	0.0175	0.0171	0.0109	0.0106	0.0112	0.0232	0.0207	0.0225	0.0196	0.0184	0.018	0.0184	0.0193	0.0193	0.0179	0.0182	0.0144	0.0202	0.0205	0.0219	0.0196	0.0206	0.0246	0.0158	0.0148	0.0145	0.0151	0.0146	0.0155	0.0311	0.0338	0.0334	0.0341
Lactate m+3	0.1702	0.1504	0.1433	0.2145	0.1991	0.2047	0.1198	0.1187	0.111	0.0897	0.0782	0.0846	0.3142	0.2348	0.2923	0.1226	0.1212	0.1119	0.0521	0.0475	0.0513	0.1273	0.1151	0.1258	0.1354	0.133	0.128	0.1548	0.1762	0.1624	0.1065	0.1092	0.0852	0.1108	0.1117	0.1145	0.1038	0.109	0.1412	0.1071	0.1021	0.1	0.1093	0.1078	0.107	0.2353	0.2604	0.2587	0.133
Alanine m+0	0.8868	0.8289	0.8373	0.8538	0.8778	0.8758	0.8613	0.8657	0.8635	0.8841	0.8953	0.877	0.717038	0.800142	0.791555	0.8661	0.867	0.8724	0.916	0.9231	0.9215	0.8792	0.8687	0.8595	0.822	0.8361	0.8359	0.8762	0.8494	0.8665	0.9157	0.9249	0.9324	0.8881	0.8749	0.885	0.9221	0.9176	0.9405	0.8696	0.8749	0.8703	0.7994	0.8124	0.8024	0.833605	0.817338	0.821638	0.732167
Alanine m+1	0.0149	0.013	0.012	0.0216	0.016	0.024	0.0156	0.0133	0.0179	0.0187	0.0114	0.0214	0	0.012406	0	0.0155	0.0145	0.0155	0.0156	0.0145	0.0127	0.0133	0.016	0.0186	0.019	0.0151	0.0179	0.0084	0.0134	0.0135	0.0053	0.012	0.0102	0.0233	0.0297	0.0205	0.0301	0.0316	0.0187	0.0225	0.0195	0.0202	0.032	0.0322	0.0325	0.008945	0	0.006011	0.034025
Alanine m+2	0.0151	0.0136	0.014	0.0169	0.0152	0.0086	0.0155	0.0149	0.0164	0.0137	0.0142	0.0156	0	0	0	0.0137	0.0128	0.0139	0.0103	0.0093	0.0098	0.0151	0.0149	0.0168	0.0153	0.0146	0.0144	0.0107	0.0145	0.0121	0.0101	0.0087	0.008	0.0125	0.0145	0.0159	0.0052	0.0085	0.0066	0.0178	0.0204	0.0263	0.0404	0.0369	0.037	0	0	0	0.012627
Alanine m+3	0.0831	0.1445	0.1367	0.1077	0.091	0.0917	0.1077	0.1061	0.1023	0.0834	0.079	0.0861	0.282962	0.187452	0.208445	0.1046	0.1057	0.0982	0.0581	0.0531	0.0559	0.0924	0.1004	0.1051	0.1437	0.1342	0.1318	0.1047	0.1227	0.108	0.0689	0.0544	0.0494	0.0761	0.081	0.0786	0.0426	0.0424	0.0342	0.0902	0.0852	0.0832	0.1282	0.1185	0.1281	0.157449	0.182662	0.172351	0.221182
Glycine m+0	0.9612	0.974	0.9765	0.8778	0.9519	0.937	0.9689	0.9671	0.9628	0.9535	0.9626	0.9667	0.9478	0.9641	0.9412	0.9669	0.9763	0.969	0.961	0.9635	0.9647	0.9606	0.965	0.9728	0.972	0.9692	0.967	0.9463	0.9029	0.9338	0.9445	0.9167	0.9124	0.9814	0.9777	0.973	0.9563	0.9636	0.9591	0.9693	0.9695	0.9697	0.9613	0.9628	0.9584	0.9383	0.9384	0.9348	0.9747
Glycine m+1	0.0336	0.0206	0.019	0.1125	0.042	0.0531	0.0258	0.0279	0.0311	0.0401	0.0311	0.0272	0.0437	0.0328	0.0466	0.0287	0.0212	0.0281	0.0378	0.035	0.0322	0.0348	0.0319	0.0245	0.025	0.0259	0.0293	0.0489	0.0949	0.0652	0.0518	0.08	0.086	0.0128	0.0176	0.0215	0.0411	0.0325	0.0386	0.0233	0.022	0.0217	0.03	0.0288	0.0318	0.0549	0.0574	0.0608	0.0252
Glycine m+2	0.0052	0.0054	0.0046	0.0097	0.006	0.0099	0.0053	0.0051	0.0061	0.0064	0.0063	0.006	0.0084	0.0031	0.0122	0.0044	0.0025	0.0029	0.0012	0.0015	0.0032	0.0046	0.0031	0.0027	0.0031	0.0048	0.0037	0.0049	0.0022	0.000986	0.0037	0.0034	0.0016	0.0058	0.0047	0.0055	0.0026	0.0039	0.0023	0.0074	0.0085	0.0086	0.0086	0.0084	0.0099	0.0068	0.0042	0.0044	0.000113
Serine m+0	0.9811	0.9746	0.9793	0.9635	0.975	0.9613	0.9605	0.9685	0.9537	0.9806	0.9789	0.9771	0.9505	0.9628	0.9737	0.9928	0.9951	0.9928	0.9997	0.9956	0.9946	0.9856	0.9855	0.9901	0.994	0.991	0.9881	0.9856	0.9892	0.9962	0.9968	0.9972	0.9922	0.9716	0.9811	0.9738	0.9999	0.9914	0.992	0.9762	0.9692	0.9686	0.9766	0.9807	0.9768	0.9802	0.9732	0.9799	0.99
Serine m+1	0.0042	0.018	0.011	0.0216	0.0143	0.0365	0.0261	0.0232	0.0356	0.0147	0.0154	0.0168	0.0274	0.0334	0.0107	0.0065	0.0062	0.0066	4.37e-05	0.0031	0.0048	0.0104	0.0114	0.0113	0.0071	0.0074	0.0086	0.0129	0	0	0.0027	0.0017	0.0025	0.0232	0.0098	0.0159	-0.0079	0.0056	0.0068	0.0167	0.023	0.0247	0.0177	0.0135	0.0148	0.0118	0.0209	0.0137	0.0122
Serine m+2	0.0123	0.0073	0.0045	0.0046	0.0065	0	0.0134	0.0046	0.0066	0.0045	0.0067	0.0046	0.0095	0.000764	0.006	0	0	0.002	0.000175	0.0014	0.000419	0.0037	0.0033	0	0	0	0.0044	0.000821	0.0084	0	0	0	0.0063	0.0033	0.0031	0.0095	0.0075	0.0017	-0.00062	0.0058	0.007	0.0051	0.0046	0.0062	0.0078	0.0016	0.0027	0.0053	0
Serine m+3	0.0023	0.00011	0.0052	0.0102	0.0043	0.0027	0.000136	0.0037	0.0042	0.000209	0	0.0014	0.0126	0.003	0.0096	0.0013	0.0019	0	6.02e-05	0	0.00022	0.000341	0	0.0033	0.0014	0.0025	0	0.000729	0.0034	0.0083	0.000701	0.0032	0	0.0019	0.006	0.000765	0.000534	0.0012	0.0018	0.0013	0.000823	0.0016	0.0011	0	0.000661	0.0064	0.0032	0.001	0
Malate m+0	0.9466	0.9201	0.926	0.9405	0.9188	0.9507	0.927	0.9205	0.9209	0.9602	0.9596	0.9595	0.9441	0.9509	0.9384	0.9303	0.9225	0.9298	0.9635	0.9644	0.9703	0.9189	0.9422	0.9308	0.9586	0.9448	0.9495	0.953	0.9325	0.9442	0.9563	0.9641	0.9754	0.9346	0.9324	0.9344	0.8922	0.9085	0.8977	0.9067	0.9057	0.9029	0.9381	0.9419	0.9512	0.9074	0.9226	0.9287	0.9249
Malate m+1	0.0218	0.0234	0.0246	0.021	0.0428	0.0059	0.0349	0.0445	0.0445	0.0213	0.0075	0.0243	0.0174	0.0145	0.0042	0.0281	0.0289	0.024	0.0243	0.0194	0.0185	0.0372	0.0321	0.0336	0.0258	0.0274	0.0256	0.0182	0.0351	0.0225	0.0287	0.0093	0.000707	0.0234	0.0343	0.0324	0.0415	0.028	0.0492	0.052	0.0499	0.0512	0.039	0.037	0.0289	0.033	0.0208	0.0263	0.0336
Malate m+2	0.0234	0.0229	0.0215	0.0223	0.0167	0.0333	0.0184	0.0154	0.0182	0.0105	0.0212	0.0072	0.0202	0.0151	0.0272	0.025	0.0244	0.0237	0.009	0.0125	0.0077	0.0227	0.0136	0.021	0.0103	0.0178	0.0163	0.0155	0.0043	0.0223	0.0124	0.0226	0.0209	0.0306	0.0216	0.0203	0.045	0.04	0.0315	0.0302	0.0313	0.0327	0.0182	0.0137	0.012	0.0312	0.0291	0.0232	0.0266
Malate m+3	0.0049	0.0315	0.027	0.0113	0.0228	0.0152	0.019	0.018	0.0143	0.005	0.0101	0.0072	0.016	0.0202	0.0276	0.0152	0.023	0.0199	0.0029	0.003	0.0032	0.0198	0.0107	0.0141	0.005	0.0106	0.0079	0.011	0.0268	0.0151	0.000889	0.006	0	0.0098	0.0102	0.011	0.0197	0.0255	0.0232	0.0106	0.013	0.012	0.0045	0.0066	0.0078	0.0285	0.0296	0.0199	0.0156
Malate m+4	0.0033	0.0021	0.000913	0.0048	0	0	0.000879	0.0017	0.0021	0.003	0.0016	0.0018	0.0023	0	0.0026	0.0013	0.0011	0.0026	0.000294	0.000698	0.000335	0.0012	0.0014	0.000473	0.000334	0	0.000577	0.0022	0.0012	0	0.0018	0	0.0082	0.0016	0.0014	0.0019	0.0017	-0.0021	-0.0015	0.000453	0.00023	0.0013	0.000205	0.000803	0.000128	0	0	0.0018	0
Aspartate m+0	0.9414	0.9468	0.9394	0.926	0.9383	0.9474	0.9459	0.9365	0.9426	0.9603	0.9627	0.9573	0.9523	0.9469	0.9543	0.9328	0.9489	0.9339	0.9586	0.9636	0.9621	0.9386	0.9419	0.9453	0.9292	0.9045	0.9054	0.9559	0.9248	0.9447	0.948	0.9498	0.9535	0.9307	0.9204	0.8918	0.9162	0.9225	0.9277	0.9257	0.9307	0.925	0.9251	0.9299	0.9349	0.8898	0.9309	0.9344	0.9413
Aspartate m+1	0.0267	0.0243	0.0241	0.0499	0.0249	0.0245	0.0227	0.0355	0.0331	0.0221	0.0202	0.0248	0.0164	0.016	0.000472	0.029	0.019	0.0303	0.0214	0.0225	0.0208	0.03	0.0296	0.021	0.0335	0.0415	0.0423	0.0151	0.022	0.0223	0.0205	0.0217	0.0223	0.0365	0.0345	0.0306	0.0348	0.0253	0.0203	0.0435	0.0414	0.0489	0.0432	0.0398	0.0352	0.0375	0.0173	0.0217	0.0224
Aspartate m+2	0.0202	0.0112	0.0188	0.0092	0.0224	0.0157	0.0221	0.0128	0.011	0.0103	0.0119	0.0101	0.015	0.0154	0.03	0.0187	0.0165	0.02	0.0131	0.0066	0.0096	0.017	0.0237	0.0225	0.0255	0.0374	0.0353	0.019	0.0261	0.0167	0.026	0.0249	0.0188	0.0197	0.0079	0.017	0.0234	0.0302	0.0106	0.0209	0.0196	0.0162	0.0204	0.0194	0.0187	0.0316	0.0237	0.0232	0.0241
Aspartate m+3	0.0111	0.0167	0.0147	0.0089	0.0135	0.0115	0.0089	0.0142	0.0128	0.0069	0.0049	0.007	0.015	0.0196	0.0146	0.0184	0.0155	0.0143	0.0048	0.0058	0.0056	0.0137	0.004	0.0105	0.011	0.0165	0.0166	0.0098	0.0272	0.016	0.0054	0.0029	0.0063	0.0128	0.0353	0.0582	0.0248	0.0191	0.0377	0.0089	0.007	0.0094	0.0109	0.0108	0.011	0.0373	0.0276	0.021	0.0115
Aspartate m+4	0.000574	0.000997	0.003	0.006	0.000938	0.000804	0.000297	0.0011	0.000549	0.000441	0.000385	0.000837	0.0012	0.002	0.000632	0.0011	0.000149	0.0014	0.0021	0.0015	0.0019	0.000699	0.000755	0.000666	0.000818	9.13e-05	0.000384	0.000196	0	0.000392	5.14e-05	0.000689	0	0.000265	0.0019	0.0024	0.000807	0.0029	0.0037	0.0011	0.0013	0.000527	0.000384	0.000163	0.00028	0.0038	0.000532	0	0.000705
Glutamate m+0	0.9397	0.9526	0.9507	0.9687	0.9422	0.9634	0.9291	0.929	0.9381	0.957	0.975	0.9576	0.9449	0.9415	0.9596	0.9449	0.9436	0.9437	0.9569	0.9544	0.9571	0.9365	0.9498	0.9403	0.9291	0.9152	0.9164	0.9497	0.9432	0.9459	0.9295	0.954	0.9617	0.9343	0.943	0.9266	0.9086	0.907	0.9291	0.8963	0.8943	0.8966	0.9412	0.9438	0.9454	0.9444	0.9419	0.9451	0.9087
Glutamate m+1	0.0299	0.0247	0.0267	0.0121	0.0274	0.0137	0.0417	0.0437	0.036	0.0254	0.0113	0.0256	0.0219	0.025	0.0094	0.031	0.0322	0.0305	0.0283	0.0299	0.0262	0.0324	0.0239	0.0319	0.0338	0.041	0.0397	0.0239	0.021	0.0238	0.027	0.013	0.0068	0.0387	0.0316	0.0447	0.0278	0.0314	0.0205	0.058	0.059	0.0568	0.0276	0.0259	0.0252	0.0138	0.025	0.0234	0.0395
Glutamate m+2	0.0273	0.0199	0.0202	0.0147	0.0258	0.0181	0.0247	0.0237	0.0221	0.0146	0.0105	0.0141	0.0287	0.0297	0.0241	0.0225	0.022	0.023	0.0133	0.0142	0.0151	0.0279	0.0231	0.0251	0.0334	0.039	0.0391	0.0237	0.0289	0.0245	0.0409	0.0302	0.0293	0.0224	0.0219	0.0252	0.0544	0.0535	0.0445	0.0393	0.0401	0.0399	0.0268	0.0265	0.0252	0.0342	0.0289	0.0266	0.0485
Glutamate m+3	0.0029	0.0026	0.0021	0.0044	0.0042	0.0048	0.0041	0.003	0.0035	0.0031	0.0024	0.0022	0.0039	0.003	0.0063	0.0014	0.0016	0.0024	0.0013	0.0016	0.0016	0.0028	0.0031	0.0024	0.0026	0.0036	0.0034	0.0024	0.0071	0.0055	0.0017	0.0023	0.0011	0.0043	0.0029	0.0033	0.0062	0.0057	0.0037	0.0052	0.0054	0.0057	0.0039	0.0031	0.0041	0.0074	0.0039	0.0048	0.0026
Glutamate m+4	0	0	0	3.06e-05	7.48e-05	0	0.000181	0.000364	0.000186	0	0.000489	0.000324	0.000173	0.000456	0.000469	2.14e-05	0.000362	0.000404	5.9e-05	0	0	0.000355	0	0.000175	0.000968	0.001	0.0012	0.000359	0	0.000116	0.000914	0.000483	0.0011	3.04e-05	0.000553	0.000146	0.0021	0.0017	0.0015	0.000805	0.000889	0.000717	0.00033	0.000536	0	0	7.96e-05	0	0.000159
Glutamate m+5	0.000251	0.000142	0.000318	2.77e-05	0.000313	0	0.000163	0.000104	8.73e-05	4.32e-06	0.000293	0.000199	0.000396	0.000328	0.000144	0.000197	0.000268	5.82e-05	0.000182	7.86e-05	0.000119	4.49e-05	0.000204	0.000111	0.000107	0.00013	0.000182	0	5.5e-05	0.000249	1.54e-05	1.74e-05	0	0.000205	-9.9e-05	7.38e-05	0.000849	0.000703	0.000787	0.000416	0.000364	0.000289	0.000134	0.000244	0.000177	0.000449	0.000281	0.000341	0.000573
Citrate m+0	0.8994	0.8761	0.8793	0.9092	0.8935	0.9118	0.8385	0.8608	0.876	0.9287	0.9151	0.922	0.8844	0.8794	0.8719	0.8286	0.8537	0.883	0.9236	0.8967	0.915	0.9621	0.9349	0.9256	0.915	0.9313	0.9152	0.9215	0.9112	0.8928	0.9479	0.9199	0.9537	0.9317	0.8802	0.9376	0.9202	0.9373	0.9401	0.679	0.6179	0.6361	0.8242	0.866	0.8238	0.9335	0.9358	0.9113	0.8704
Citrate m+1	0.0488	0.0464	0.0512	0.0504	0.0519	0.0391	0.088	0.0865	0.0753	0.0463	0.0569	0.0567	0.0478	0.0392	0.0502	0.0566	0.0362	0.0363	0.0514	0.0748	0.058	0.0061	0.0292	0.0307	0.0497	0.0324	0.0424	0.0323	0.0293	0.0637	0.0104	0.0484	0.0266	0.0238	0.0381	0.0212	0.0259	0.0199	0.0165	0.107	0.1532	0.1806	0.0964	0.0856	0.1028	0.0171	0.0144	0.0231	0.0668
Citrate m+2	0.0347	0.0462	0.0443	0.0232	0.0354	0.0286	0.0406	0.0242	0.0233	0.0158	0.0156	0.0128	0.0459	0.0566	0.05	0.0533	0.0463	0.0379	0.0146	0.0158	0.0177	0.0196	0.023	0.0308	0.024	0.0229	0.0324	0.0304	0.0386	0.025	0.038	0.0266	0.0099	0.0186	0.0262	0.0194	0.0319	0.0242	0.0298	0.1049	0.0821	0.0681	0.0439	0.0336	0.0466	0.0231	0.0192	0.0352	0.0318
Citrate m+3	0.0092	0.0168	0.0103	0.0096	0.0128	0.0144	0.0161	0.0188	0.0136	0.0053	0.0067	0.0057	0.0116	0.0094	0.0131	0.0114	0.0178	0.0065	0.0061	0.0063	0.0054	0.0035	0.0023	0.0037	0.0061	0.0071	0.004	0.0066	0.0105	0.0083	0.0038	0.0049	0.0095	0.0048	0.0174	0.0037	0.0097	0.0069	0.007	0.0215	0.0175	0	0.0134	0.0127	0.0143	0.0113	0.0133	0.0099	0.0145
Citrate m+4	0.0034	0.0041	0.0068	0.0041	0.0025	0.0026	0.0089	0.0064	0.0032	0.0021	0.0044	0.0022	0.0069	0.0076	0.0105	0.0222	0.0221	0.0174	0.0022	0.0036	0.0015	0.0018	0.0041	0.0012	0.0026	0.0045	0.0025	0.0053	0.0054	0.001	0.0016	0.000675	0.0022	0.0122	0.0272	0.0083	0.0065	0.0088	0.0037	0.0309	0.0515	0.0595	0.0142	0.0025	0.0132	0.0036	0.0026	0.0042	0.0042
Citrate m+5	0.001	0.0024	0.000747	0.0018	0.0011	0.000828	0.0018	0	0.0043	0.000885	0.0017	0.00047	0.0018	0.0045	0.0013	0.0087	0.0074	0.0042	0.0011	0.0018	0.0015	0.0026	0.000521	0.004	0.0016	0.000735	0.0014	0	0.0023	0.0034	0	0.000524	0	0.0031	0.0024	0.0031	0.0022	-1.2e-05	0.0015	0.023	0.0273	0.0135	0.000619	0.0018	0	0.000204	0.000983	0.0026	0.0041
Citrate m+6	0.0036	0.0079	0.0074	0.0017	0.0028	0.0026	0.0061	0.0039	0.0044	0.000871	0	0.000231	0.0016	0.0033	0.003	0.0192	0.0165	0.0147	0.000971	0.000909	0.00091	0.0043	0.006	0.004	0.0011	0.0011	0.0022	0.004	0.0026	0.0059	0.0015	0	0	0.0058	0.0085	0.0066	0.0037	0.0029	0.0014	0.0337	0.0504	0.0454	0.0073	0	0	0.0112	0.0136	0.0136	0.0081
Glucose m+0	0.5954	0.7228	0.7417	0.6217	0.6318	0.6272	0.6696	0.6724	0.6468	0.6576	0.6446	0.6454	0.5254	0.5657	0.5119	0.7843	0.7791	0.7604	0.8782	0.9159	0.898	0.8799	0.8888	0.8561	0.8727	0.9031	0.8899	0.7454	0.7812	0.7504	0.8027	0.7863	0.7785	0.6859	0.7675	0.8483				0.7634	0.7575	0.7674	0.7932	0.7754	0.7916	0.6416	0.6021	0.6476	0.9021
Glucose m+1	0.0216	0	0.0155	0.0136	0.0192	0.0024	0.0256	0.0337	0.0355	0.014	0.0422	0.024	0.0093	0.023	0.0057	8e-05	0.0207	0.0147	0.0136	0	0	0.0098	0	0.0413	0.0154	0.0068	0.0053	0.0106	0	0.0027	0.0105	0.0146	0.019	0.0458	0.0961	0.046				0.0161	0.0202	0.0179	0.002	0.0013	0.008	0	0.0205	0	0.0145
Glucose m+2	0.0357	0.0198	0	0.0282	0.0203	0.0225	0.0186	0.0134	0.0315	0.0242	0.0051	0.0269	0.0053	0.0046	0	0.0065	0.0073	0.0171	0	0.000498	0	0.0013	0	0.0055	0	0	0	0.0029	0.0089	0.0077	0	0.0035	0	0.0066	-0.0124	-0.0537				0.0152	0.0155	0.0183	0.0042	0.0098	0.0063	0.005	0.0058	0.0265	0.0112
Glucose m+3	0.0309	0.0194	0.0395	0.0232	0.0239	0.0295	0.0312	0.0258	0.0198	0.0243	0.0297	0.0252	0.0249	0.0168	0.0248	0.0209	0.0189	0.0213	0.0128	0.0123	0.0149	0.008	0.0102	0.0113	0.0187	0.0227	0.011	0.0126	0.005	0.0127	0.0325	0.0011	0.0205	0.0171	-0.0086	0.0245				0.036	0.029	0.0263	0.0313	0.0345	0.0323	0.0259	0.0245	0.005	0.0061
Glucose m+4	0.0015	0.0073	0	0.0066	0.0072	0.0045	0.0032	0.0076	0.0036	0.0049	0.004	0.0041	0.0071	0.0053	0.0058	0.0015	0	0	0.0035	0.0038	0.0024	0.0043	0	0.0013	0.0046	0.0028	0.0018	0	0.004	0.000449	0	0.0025	0	0.0048	-0.0196	0.021				0.0076	0.0035	0.0056	0.0049	0	0.0015	0.0036	0.002	0.0057	0.007
Glucose m+5	0.0215	0.0155	0.018	0.009	0.0016	0.0221	0.0155	0.0161	0.0241	0.0178	0.0198	0.0199	0.0173	0.0291	0.0423	0.0109	0.0191	0.0184	0.006	0.0053	0.0059	0.0247	0.0171	0.0099	0.0106	0.0017	0.0135	0.0172	0.0202	0.0174	0.0098	0.0135	0.0142	0.02	0.0057	0.000575				0.0034	0.0159	0.0091	0	0	0	0.007	0.0298	0.0431	0.007
Glucose m+6	0.2935	0.2251	0.2038	0.2977	0.2959	0.2919	0.2362	0.231	0.2386	0.2573	0.2546	0.2544	0.4108	0.3553	0.4099	0.1759	0.1591	0.1729	0.0864	0.0662	0.0843	0.072	0.0913	0.0747	0.1162	0.1078	0.1062	0.2116	0.1896	0.2087	0.1664	0.1785	0.1853	0.2198	0.1714	0.1132				0.1583	0.1584	0.1555	0.1714	0.1848	0.1691	0.3185	0.3153	0.2875	0.0521
Succinate m+0	0.953	0.9184	0.9233	0.9741	0.9646	0.9628	0.9275	0.9224	0.9307	0.9672	0.9651	0.972	0.9542	0.9483	0.9502	0.9223	0.9235	0.9279	0.9656	0.9688	0.9679	0.915	0.9437	0.9274	0.9438	0.9292	0.9316	0.9486	0.9353	0.9471	0.9478	0.9471	0.9695	0.9276	0.9298	0.9224	0.8959	0.9044	0.9088	0.8948	0.8963	0.9016	0.9382	0.9447	0.9493	0.925	0.9293	0.93	0.9347
Succinate m+1	0.0195	0.0296	0.0292	0.0043	0.0114	0.0062	0.0358	0.0409	0.0345	0.0164	0.0154	0.0126	0.0138	0.0098	0.0082	0.0356	0.0335	0.0317	0.0213	0.0186	0.0187	0.0397	0.0284	0.0359	0.0292	0.0343	0.0353	0.0228	0.0263	0.0226	0.0201	0.0204	0.0136	0.0372	0.0367	0.0413	0.0465	0.0498	0.0409	0.0601	0.0584	0.0533	0.0378	0.0345	0.0273	0.0235	0.0259	0.0311	0.0257
Succinate m+2	0.0266	0.0229	0.0213	0.0155	0.0214	0.0284	0.0249	0.0224	0.0212	0.011	0.014	0.0115	0.0215	0.0263	0.0303	0.0217	0.0198	0.0182	0.0105	0.0107	0.0115	0.0259	0.0196	0.0232	0.0193	0.0244	0.0225	0.0209	0.0247	0.0213	0.0279	0.029	0.0127	0.0224	0.0212	0.0235	0.0424	0.0325	0.0341	0.0325	0.0315	0.0308	0.0186	0.0153	0.0176	0.0296	0.0278	0.0262	0.0283
Succinate m+3	0.0019	0.0281	0.0251	0.0053	0.0043	0.0037	0.0115	0.0134	0.0128	0.0047	0.0062	0.0041	0.0083	0.0153	0.0082	0.0196	0.0224	0.0218	0.0023	0.0017	0.0018	0.0187	0.0081	0.0128	0.0073	0.0111	0.0102	0.0074	0.0133	0.0089	0.0049	0.0031	0.0025	0.0124	0.0117	0.0125	0.0137	0.0117	0.0142	0.0115	0.0126	0.013	0.0044	0.0043	0.0058	0.0197	0.0167	0.0124	0.0105
Succinate m+4	0	0.001	0.0011	0.000836	0	0	0.000245	0.00086	0.000847	0.000677	0	0	0.0021	0.000316	0.0032	0.000818	0.000849	0.000332	0.000243	0.000214	0.000107	0.000721	0.000116	0.000673	0.000508	0.000922	0.00027	0.000323	0.000384	9.19e-05	0	0.000366	0.0016	0.000572	0.000545	0.000282	0.0016	0.0015	0.002	0.0011	0.0011	0.0012	0.0011	0.0012	5.42e-05	0.0021	0.00033	0.000285	0.00075
Glutamine m+0	0.9298	0.9301	0.9021	0.9005	0.9251	0.9243	0.8799	0.892	0.9151	0.9619	0.9391	0.9595	0.9433	0.9431	0.9405	0.9522	0.9706	0.9667	0.9554	0.9688	0.9732	0.9294	0.9207	0.9235	0.978	0.9487	0.9468	0.9568	0.9631	0.9652	0.9461	0.981	0.9739		0.8717	0.6373	0.8897	0.8719	0.8811	0.89	0.8488	0.8245	0.8316	0.7869	0.83	0.9697	0.9808	0.9788	0.9758
Glutamine m+1	0.0127	0.0125	0.0202	0.0508	0.0326	0.0054	0.0134	0.0525	0.027	0.0095	0.0156	0.0131	0.0204	0.03	0.023	0.0266	0.031	0.0245	0.0308	0.0254	0.0158	0.0289	0.042	0.0118	0.0106	0.0411	0.056	0.0182	0.0078	0.0177	0.0036	0	0.0021		0.0314	0.1133	0.0819	0.0705	0.0388	0.0672	0.0938	0.111	0.1526	0.1876	0.1458	0.0064	0	0.0076	0.0096
Glutamine m+2	0.0454	0.0478	0.0656	0.0349	0.0278	0.0482	0.102	0.0378	0.0377	0.0204	0.0366	0.02	0.0269	0.0192	0.028	0.0136	0	0.0016	0.0033	0	0	0.0334	0.0341	0.0647	0.0041	0.0089	0	0.0209	0.0299	0.0093	0.0596	0.015	0.0418		0.0745	0.1961	0.0064	0.0523	0.0701	0.0127	0.0107	0.0125	0.0133	0.0167	0.0165	0.0211	0.0125	0.007	0.0112
Glutamine m+3	0.0064	0.0164	0.0079	0.0087	0.0059	0.0107	0.0074	0.0123	0.0038	0.0075	0.0073	0.0054	0.0093	0.0047	0.0139	0.0041	0.0059	0.0034	0.0056	0.0027	0.006	0.0028	0.0046	0.0012	0.0071	0.0014	0.0018	0.0078	0	0.009	0.0016	0.0135	0		0.0258	0.0209	0.007	0.015	0.0127	0.0087	0.0118	0.0099	0.0043	0.0214	0.0084	0.0019	0.0056	0.0044	0.0027
Glutamine m+4	0.007	0	0.0091	0.0097	0.0091	0.014	0.0055	0.0065	0.0253	0.000896	0.0026	0.0016	0.0011	0.000863	0	0.0025	0.0055	0.002	0.0042	0.0026	0.0035	0.0074	0.0036	0.000551	0.000731	0.000265	0.001	0	0.000277	0.0034	0	0	0		0.0048	0.0461	0.016	-0.005	0.00064	0.0218	0.0349	0.0467	0.0032	0	0.0035	0.0018	0.000699	0.0025	0.000181
Glutamine m+5	0	0	0	0	0	0	0	0	0	0	0	0.000364	0	0.002	0	0.000967	0	0.0019	0.000639	0.0014	0.0027	0	0	0	0	0	0	0	4.88e-05	0	0	0	0.0012		-0.008	-0.0137	-0.00096	-0.0047	-0.0034	0	3.62e-05	0	0	0	0	0	0.000523	0	0.000481
3-Phosphoglycerate m+0	0.7981	0.8722	0.8539	0	0.7561	0.7682			0.9002	0.8651	0.6344	0.9281	0.7457	0.8309	0.7707	0.8932	0.8768	0.8623	0.9271	0.9221	0.9392				0.8984	0.9395	0.9032	0.7511	0.7077	0.7457				0.8503	0.8816	0.8815	0.8825	0.9191	0.8147	0.7629	0.7334	0.7402	0.9136	0.8735	0.8687	0.8385	0.7994	0.7834	0.9487
3-Phosphoglycerate m+1	0.0159	0.0047	0.0145	0	0.0261	0			0.0092	0.0115	0	0.0618	0.0154	0.0217	0.0133	0.0085	0	0.0077	0	0.0273	0				0.0027	0	0.0314	0	0.0797	0.0257				0.0166	0.0219	-0.0141	0.0136	0.0081	0.0697	0.0386	0	0	0	0	0	0.0112	0.0082	0	0.0079
3-Phosphoglycerate m+2	0.0529	0.0165	0.0168	0	0.0389	0.0339			0.0276	0.0647	0.208	0	0.0412	0.0137	0.0379	0.0078	0.0269	0.0616	0.0351	0	0.0144				0.0134	0.0234	0.027	0.3016	0.2346	0.2087				0.0343	0.0239	0.0177	0.0451	0.012	0.0419	0.1115	0.2552	0.2734	0.0531	0.063	0.0593	0.0221	0.0256	0.0415	0.0186
3-Phosphoglycerate m+3	0.1331	0.1066	0.1147	0	0.1789	0.2026			0.0629	0.0587	0.1662	0.0309	0.1977	0.1337	0.1781	0.0905	0.1013	0.0683	0.0508	0.0614	0.0537				0.0856	0.0573	0.0383	0	0	0.0199				0.0988	0.0726	0.1149	0.0588	0.0608	0.0737	0.087	0.1025	0.0031	0.0479	0.0704	0.0726	0.1282	0.1668	0.1879	0.0248
[truncated: 274 more columns]

## Sheet: Plasma Isotopologues
Extended Data Table 3.1: Isotopologue Data from [U-13C]glucose infused patient plasma
Patient ID	VM29	VM29	VM29	VM29	VM29	VM29	VM29	VM29	VM58	VM58	VM58	VM58	VM58	VM58	VM52	VM52	VM52	VM52	VM52	VM52	VM52	VM52	VM19	VM19	VM19	VM19	VM19	VM19	VM19	VM19	VM26	VM26	VM26	VM26	VM26	VM26	VM26	VM30	VM30	VM30	VM30	VM30	VM30	VM30	VM30	VM30	VM41	VM41	VM41
Infusion	[U-13C]glucose	[U-13C]glucose	[U-13C]glucose	[U-13C]glucose	[U-13C]glucose	[U-13C]glucose	[U-13C]glucose	[U-13C]glucose	[U-13C]glucose	[U-13C]glucose	[U-13C]glucose	[U-13C]glucose	[U-13C]glucose	[U-13C]glucose	[U-13C]glucose	[U-13C]glucose	[U-13C]glucose	[U-13C]glucose	[U-13C]glucose	[U-13C]glucose	[U-13C]glucose	[U-13C]glucose	[U-13C]glucose	[U-13C]glucose	[U-13C]glucose	[U-13C]glucose	[U-13C]glucose	[U-13C]glucose	[U-13C]glucose	[U-13C]glucose	[U-13C]glucose	[U-13C]glucose	[U-13C]glucose	[U-13C]glucose	[U-13C]glucose	[U-13C]glucose	[U-13C]glucose	[U-13C]glucose	[U-13C]glucose	[U-13C]glucose	[U-13C]glucose	[U-13C]glucose	[U-13C]glucose	[U-13C]glucose	[U-13C]glucose	[U-13C]glucose	[U-13C]glucose	[U-13C]glucose	[U-13C]glucose
Time Elapsed From Infusion Start (min)	0	10	40	73	103	134	169	194	0	32	65	91	121	136	0	11	98	128	158	188	221	241	0	10	42	72	102	132	165	189	0	10	40	68	99	128	159	0	11	66	97	126	156	189	220	250	0	13	68
Pyruvate m+0	1	0.938759	0.932057	0.921607	0.923053	0.885647	0.884886	0.877657	0.981022	0.943539	0.905545	0.900695	0.874876	0.832607	1	0.933447	0.777019	0.820871	0.795061	0.777465	0.752647	0.787295	0.96849	0.888545	0.886383	0.855245	0.854057	0.834132	0.862499	0.843106	0.872376	0.894906	0.844802	0.844326	0.841291	0.838955	0.838652	0.958779	0.35781	0.956181	0.806795	0.849199	0.884938	0.814013	0.928182	0.754541	1	0.967707	0.80957
Pyruvate m+1	0	0	0	0	0.000322238	0.0111293	0.00846335	0.00951587	0.00642667	0.00060431	0.0130618	0	0.0031982	0.0304741	0	0	0.0188381	0.00346101	0.019816	0.0212266	0.0227014	0.015151	0.0102015	0.0134776	0	0.0136189	0.0224671	0.0224982	0.0231253	0.0217385	0	0.0060158	0.00958176	0.0215678	0	0.0225114	0.0240345	0.0412214	0.34597	0	0	0	0.0091492	0	0.0293686	0	0	0	0.0194602
Pyruvate m+2	0	0	0	0	0.0061711	0	0	0.017863	0.00862984	0	0	0.00808061	0.0373713	0.0418301	0	0	0.0505865	0.0437528	0.0381599	0.0563705	0.0663059	0.0551975	0.0159194	0.0295028	0.0164336	0.0413755	0.0283023	0.0529737	0.00585669	0.0272312	0.124951	0.0529801	0.0705726	0.0476054	0.0761495	0.0593827	0.0527662	0	0.0381034	0	0.131498	0	0	0.0265158	0	0	0	0	0
Pyruvate m+3	0	0.0612405	0.0679431	0.0783933	0.0704541	0.103224	0.10665	0.0949641	0.00392112	0.0558566	0.081393	0.0912247	0.0845541	0.0950885	0	0.0665532	0.153557	0.131915	0.146963	0.144938	0.158346	0.142357	0.00538957	0.0684745	0.0971836	0.0897608	0.0951732	0.0903956	0.108519	0.107924	0.00267303	0.0460981	0.0750441	0.0865008	0.0825593	0.0791507	0.0845478	0	0.258116	0.0438192	0.0617071	0.150801	0.105913	0.159472	0.0424491	0.245459	0	0.0322934	0.17097
Lactate m+0	1	0.956185	0.931349	0.921371	0.9002	0.863372	0.860667	0.832433	1	0.959398	0.932756	0.916251	0.918643	0.918409	1	0.962383	0.848945	0.847818	0.833068	0.838904	0.833878	0.840873	1	0.956201	0.92297	0.91662	0.914016	0.897487	0.883004	0.877081	1	0.971863	0.935211	0.919635	0.906398	0.902885	0.896111	1	0.868922	0.938103	0.717481	0.899997	0.904667	0.884425	0.894968	0.892992	1	0.977625	0.841157
Lactate m+1	0	0	0	0	0.0106825	0.00760325	0.0171186	0.0205539	0	0	0	0	0	0	0	0	0.0127728	0.013729	0.0211819	0.0181817	0.0238365	0.021094	0	0.00413462	0.000231451	0.00364472	0.00127133	0.0158575	0.0204809	0.0234216	0	0	0	0.00357891	0.00510516	0.00901247	0.0132239	0	0.0321894	0.0235482	0.0180589	0.00244234	0.00716425	0.00813806	0.00953241	0.00926761	0	0	0.0141627
Lactate m+2	0	0	0	0	0	0	0	0	0	0	0	0	0	0	0	0	0	0	0	0	0	0	0	0	0	0	0	0	0	0	0	0	0	0	0	0	0	0	0.0185037	0	0.257477	0	0	0	0	0	0	0	0
Lactate m+3	0	0.0438151	0.0686509	0.078629	0.0891174	0.129025	0.122214	0.147013	0	0.0406023	0.0672436	0.0837488	0.0813572	0.0815907	0	0.0376165	0.138282	0.138453	0.14575	0.142914	0.142285	0.138033	0	0.0396643	0.0767981	0.0797355	0.0847127	0.0866551	0.0965148	0.0994969	0	0.0281371	0.0647891	0.076786	0.0884967	0.0881022	0.0906653	0	0.0803848	0.0383485	0.0069827	0.0975608	0.0881691	0.107437	0.0954996	0.0977405	0	0.022375	0.14468
Alanine m+0	1	1	0.981509	0.967512	0.95687	0.94098	0.912208	0.914625	1	0.985672	0.970932	0.950822	0.946401	0.946971	1	1	1	1	1	1	1	1	1	1	1	1	1	1	1	1	1	1	1	1	1	1	1	1	0.493155	1	0.797106	0.96677	1	1	1	1	1	1	1
Alanine m+1	0	0	0	0	0	0	0	0	0	0	0	0	0	0	0	0	0	0	0	0	0	0	0	0	0	0	0	0	0	0	0	0	0	0	0	0	0	0	0.506845	0	0.202894	0.0332303	0	0	0	0	0	0	0
Alanine m+2	0	0	0	0	0	0	0	0	0	0	0	0	0	0	0	0	0	0	0	0	0	0	0	0	0	0	0	0	0	0	0	0	0	0	0	0	0	0	0	0	0	0	0	0	0	0	0	0	0
Alanine m+3	0	0	0.0184911	0.0324882	0.0431295	0.05902	0.087792	0.0853747	0	0.0143276	0.029068	0.0491777	0.0535992	0.0530292	0	0	0	0	0	0	0	0	0	0	0	0	0	0	0	0	0	0	0	0	0	0	0	0	0	0	0	0	0	0	0	0	0	0	0
Malate m+0	0.952168	0.929835	1	0.967744	0.984643	0.959005	0.981388	0.937387	0.973005	0.858477	0.979798	0.943198	0.932414	0.919385	1	0.963654	0.987562	0.956566	0.967425	0.96768	0.916597	1	0.984914	1	0.924242	1	0.932664	0.95424	0.886133	0.951568	0.963137	0.986346	1	1	1	0.993005	0.918208	0.8108	0.5182	0.734732	0.976854	0.926008	0.972941	0.900687	0.66472	0.776932	0.936154	0.996357	1
Malate m+1	0	0.0701646	0	0.00519898	0	0.0409948	0	0	0.0205495	0.0518732	0	0	0.0390749	0.000225257	0	0.0363462	0.0077816	0.0434344	0	0.0323201	0.0834029	0	0	0	0	0	0.0673365	0.0457603	0.106266	0.0484316	0.0368626	0	0	0	0	0.00650154	0.081792	0.1892	0.117209	0	0	0	0	0	0.195229	0.151356	0	0	0
Malate m+2	0.0340369	0	0	0.0153316	0.0153571	0	0	0.0626128	0	0.0714065	0	0	0	0.0242862	0	0	0.00465687	0	0.0325748	0	0	0	0.0150864	0	0.0757576	0	0	0	0	0	0	0.0136543	0	0	0	0	0	0	0.18261	0.265268	0	0.0739915	0	0.00406462	0.0404167	0.0717118	0.0521646	0	0
Malate m+3	0	0	0	0.0117258	0	0	0.0186119	0	0	0	0	0.0337846	0.00477803	0.0561031	0	0	0	0	0	0	0	0	0	0	0	0	0	0	0.0076017	0	0	0	0	0	0	0.000493449	0	0	0.181981	0	0.0231463	0	0.0270588	0.0952479	0.0996343	0	0.0116811	0	0
Malate m+4	0.0137954	0	0	0	0	0	0	0	0.00644543	0.0182429	0.0202023	0.0230172	0.0237335	0	0	0	0	0	0	0	0	0	0	0	0	0	0	0	0	0	0	0	0	0	0	0	0	0	0	0	0	0	0	0	0	0	0	0.00364321	0
Glutamate m+0	0.996502	0.991171	0.981215	0.953294	0.95305	0.956428	0.938388	0.909257	1	0.996906	0.989755	0.99407	0.959473	0.97749	0.998297	0.993371	0.927912	0.930949	0.941048	0.920738	0.954271	0.929525	1	0.992882	0.9837	0.979053	0.931647	0.948166	0.944485	0.91211	0.99141	0.997955	1	0.952525	0.953931	0.970262	0.954753	0.935855	0.512764	0.876137	0.22109	0.940391	0.809284	0.821014	0.93109	0.886137	0.931316	0.738875	0.863365
Glutamate m+1	0	0	0	0.0251723	0.0181944	0.00186596	0.0268955	0.0460304	0	0	0.0028613	0.00278714	0.0267778	0.0143284	0.00170275	0.00662862	0.0569621	0.0427252	0.0360059	0.0478971	0.0273959	0.0478947	0	0	0.00608415	0.00814536	0.0475369	0.0411573	0.0371863	0.0780353	0.00858999	0	0	0.0474747	0.0460686	0.0282511	0.0147814	0.0256561	0.158473	0.0737778	0.235013	0	0.0927228	0.123161	0	0	0	0.0446211	0.0311622
Glutamate m+2	0	0	0	0	0	0.012613	0.0148743	0.0169583	0	0	0	0	0	0	0	0	0.00486862	0	0.00785477	0.0155788	0.00131211	0.0116064	0	0	0	0.0112138	0	0	0	0.00577141	0	0	0	0	0	0	0.0219533	0	0.187437	0	0	0	0	0	0.0316556	0	0	0	0.0363431
Glutamate m+3	0	0.00512251	0.0130664	0.01645	0.028756	0.0214535	0.0163431	0.0274361	0	0	0.00738407	0	0.00241869	0.00343522	0	0	0.0100576	0.026326	0.0099254	0.00531241	0.0170211	0.0109735	0	0.00711809	0.0102155	0.00158799	0.0193815	0.0102533	0.017023	0.0040835	0	0	0	0	0	0	0.00851208	0.00050201	0.0652795	0	0.38649	0.0355624	0.0550214	0.0421228	0.00530146	0.0998496	0.000267352	0.0175601	0.0258233
Glutamate m+4	0	0	0	0.00508424	0	0.0076394	0	0	0	0	0	0.00227098	0.00361184	0.00474649	0	0	0	0	0	0.00835207	0	0	0	0	0	0	0.00143494	0.000423149	0	0	0	0.00204467	0	0	0	0.00148738	0	0.0273438	0.0372122	0.0500855	0.157407	0.0240462	0.0429723	0.00305435	0.0119656	0.0140129	0.00385216	0	0.00182656
Glutamate m+5	0.00349773	0.00370606	0.00571879	0	0	0	0.00349896	0.000318364	0	0.0030944	0	0.000871909	0.00771899	0	0	0	0.000199223	0	0.00516611	0.00212186	0	0	0	0	0	0	0	0	0.0013061	0	0	0	0	0	0	0	0	0.0106431	0.0388348	0	0	0	0	0.0106482	0.0199869	0	0.0645648	0.198944	0.0414799
Citrate m+0	0.995583	0.969763	0.976424	0.96195	0.947914	0.957855	0.944146	0.910318	1	0.996531	0.978057	0.985529	0.977947	0.979906	1	0.99716	0.976594	0.948035	0.946401	0.931615	0.931709	0.925592	1	0.980859	0.993187	0.995356	0.980924	0.987698	0.955446	0.944942	1	0.985474	1	0.988315	0.985101	0.969318	0.967363	1	0.779269	0.93472	0.381098	0.942406	0.971376	0.951184	0.934509	0.966301	1	0.997737	0.961408
Citrate m+1	0	0.0180805	0.00765951	0.0155482	0.0235559	0.00734662	0.0264717	0.0580854	0	0	0.0165258	0.00477485	0.0128844	0.00211663	0	0	0.0149546	0.0336169	0.0293648	0.0363386	0.0387455	0.0518927	0	0.0177029	0	0	0.00196435	0.00219256	0.0307182	0.0406008	0	0.00360814	0	0.00209329	0.00394502	0.0220326	0.0175781	0	0	0.034312	0.0195196	0.0461963	0	0	0.0286918	0	0	0	0.0231653
Citrate m+2	0	0	0	0	0	0	0.00387381	0	0	0	0	0	0	0	0	0	0	0	0.0111986	0.00815561	0.0106544	0	0	0	0	0	0	0	0	0	0	0	0	0	0	0	0	0	0.0599895	0	0.213352	0	0	0	0.0152763	0.0323382	0	0	0
Citrate m+3	0	0	0.00178105	0.00758863	0.00113586	0.0123446	0.00783661	0.00748296	0	0	0	0.000755422	0	0.0148437	0	0	0.00306752	0.0183476	0.0104578	0.0145416	0.0156774	0.0176445	0	0	0.00228225	0.00242932	0.017112	0.0077603	0.00888278	0.00750215	0	0.00454763	0	0.00385428	0.00542786	0.00698863	0.0145237	0	0	0.00438506	0.0671947	0.00534407	0	0.0488162	0.015152	0	0	0	0.00473646
Citrate m+4	0	0.00116949	0.00759356	0.00855599	0.0116589	0.0154975	0.0103034	0.0157362	0	0	0.00333151	0.00206342	0.00684934	0	0	0	0.00445955	0	0.00133953	0.00934964	0.00238416	0.00487045	0	0.000837735	0.00453025	0	0	0.00234942	0.00495338	0.00695552	0	0.00637003	0	0.00547556	0.00552601	0.00166083	0.000535118	0	0.160741	0.0265832	0.318836	0.00605323	0.0286243	0	0.00637086	0.00136082	0	0.00112355	0.00704592
Citrate m+5	0.00211815	0.00455989	0.00360591	0.00314215	0.00682844	0.00396344	0.00479702	0.00583639	0	0.00346881	0.00208552	0.00687758	0.00231949	0.0031332	0	0.00283999	0.000924011	0	0.00123817	0	0.000829163	0	0	0.000600778	0	0.00221507	0	0	0	0	0	0	0	0.000262225	0	0	0	0	0	0	0	0	0	0	0	0	0	0.00113932	0.00364398
Citrate m+6	0.00229906	0.00642673	0.00293616	0.00321521	0.00890649	0.00299335	0.00257193	0.00254118	0	0	0	0	0	0	0	0	0	0	0	0	0	0	0	0	0	0	0	0	0	0	0	0	0	0	0	0	0	0	0	0	0	0	0	0	0	0	0	0	0
Glucose m+0	1	0.410115	0.483608	0.581888	0.417961	0.342367	0.54319	0.494942	1	0.748772	0.756762	0.767301	0.767115	0.768179	1	0.68309	0.583482	0.653284	0.623723	0.639977	0.616931	0.674495	1	0.612515	0.672643	0.712701	0.718662	0.698638	0.682094	0.66621	1	0.65561	0.737518	0.737132	0.720767	0.709681	0.712439	1	0.104932	0.514539	0.228225	0.605875	0.534049	0.510078	0.570311	0.525573	1	0.703623	0.216124
Glucose m+1	0	0	0	0.00699475	0	0.00224811	0.0219018	0.0294306	0	0	0.00775352	0.00650931	0	0	0	0	0.0349706	0.0291068	0.0383971	0.0340578	0.029289	0.0215561	0	0	0	0.00177506	0	0	0.00321018	0	0	0	0	0.0034076	0.0103946	0.00300787	0.00641112	0	0.141045	0.0992728	0.0155684	0	0.0517089	0.0295364	0	0.0131707	0	0	0.00276134
Glucose m+2	0	0	0	0	0	0.00353155	0	0	0	0	0	0	0	0	0	0	0	0	0.00848842	0.0110349	0.0169274	0.010657	0	0	0	0	0	0	0	0.00366381	0	0	0	0	0	0	0	0	0.155011	0.0275578	0.568749	0	0.00914575	0.0385617	0.0193269	0.0138273	0	0	0
Glucose m+3	0	0	0	0.011059	0.0109493	0.0137433	0.0338234	0.0359308	0	0	0.000677865	0	0.0117392	0.0129944	0	0	0.0274072	0.0266944	0.0422931	0.0492937	0.039591	0.0523895	0	0	0.0025481	0.0187778	0.0265611	0.0359794	0.0294038	0.0383709	0	0	0	0	0.0021486	0.0166294	0.0148136	0	0	0	0	0.0203745	0.0148993	0.0356861	0	0.053145	0	0	0.00858199
Glucose m+4	0	0	0.00427248	0.00257338	0.00323151	0.00300047	0.00615191	0.00819432	0	0.000438899	0.00193482	0.00428519	0.00531258	0.000454592	0	0	0.00838977	0.0114689	0.011121	0.00277607	0.0148084	0	0	0	0	0	0	0.000315474	0.00449237	0.00270224	0	0	0	0.00375642	0.0133974	0	0.00282439	0	0.323584	0.0126624	0	0.00373704	0	0.00758043	0.0253341	0.0092399	0	0.000730426	0.00979189
Glucose m+5	0	0.0410264	0.0166678	0.03755	0.0375687	0.0317036	0.0183088	0.0336617	0	0.0221358	0.0179267	0.0143747	0.0173359	0.0178014	0	0.0166181	0.0151971	0.0194066	0.0185951	0.0219957	0.0182042	0.0148608	0	0.0257814	0.0235806	0.0204738	0.0269549	0.0271481	0.0231812	0.0180204	0	0.0285705	0.019096	0.0211557	0.017	0.0173734	0.0200527	0	0	0.0289099	0.105262	0.0179	0.044713	0	0.0216929	0.038255	0	0.0241992	0.0575448
Glucose m+6	0	0.548859	0.495451	0.359935	0.53029	0.603406	0.376624	0.397841	0	0.228653	0.214945	0.20753	0.198497	0.200571	0	0.300292	0.330553	0.26004	0.257383	0.240865	0.264249	0.226041	0	0.361704	0.301228	0.246273	0.227822	0.237919	0.257619	0.271033	0	0.31582	0.243386	0.234548	0.236293	0.253309	0.243459	0	0.275427	0.317058	0.0821957	0.352114	0.345484	0.378557	0.363335	0.346789	0	0.271448	0.705196
Glutamine m+0	1	0.978278	0.992898	0.990238	0.982961	0.988671	0.987043	0.984335	1	0.998396	0.99725	1	0.999173	0.998523	1	0.995731	0.991483	0.992666	0.999149	0.992708	0.993316	0.995721	1	1	1	1	0.997947	0.996311	0.993586	0.994812	1	1	1	1	1	1	1	1	0.223355	0.995806	0.493289	0.923467	0.953137	0.978801	0.964051	0.95102	1	0.990239	0.951252
Glutamine m+1	0	0	0	0	0	0	0	0	0	0	0	0	0	0	0	0	0	0	0	0	0	0	0	0	0	0	0	0	0	0	0	0	0	0	0	0	0	0	0.149003	0	0.318743	0.0425644	0.0033011	0	0	0	0	0	0
Glutamine m+2	0	0	0	0	0	0	0	0	0	0	0	0	0	0	0	0	0	0	0	0	0	0	0	0	0	0	0	0	0	0	0	0	0	0	0	0	0	0	0.568876	0	0	0	0	0	0	0.0146094	0	0	0
Glutamine m+3	0	0	0	0	0	0	0	0.00249296	0	0	0	0	0	0	0	0	0	0	0	0	0	0.000943896	0	0	0	0	0	0	0	0	0	0	0	0	0	0	0	0	0.0184371	0	0.142464	0	0	0	0.0130835	0.0046334	0	0	0.00366166
Glutamine m+4	0	0.0198699	0.00447929	0.00920527	0.0170391	0.00800121	0.0117515	0.0131722	0	0	0.00212728	0	0	0	0	0.00426873	0.0085168	0.00733423	0.000851304	0.00729245	0.00668354	0.00223438	0	0	0	0	0.00205268	0.00293447	0.00575468	0.00262385	0	0	0	0	0	0	0	0	0.0403299	0.00419423	0.0455035	0.0339685	0.043562	0.0211989	0.0228659	0.0297375	0	0.00831398	0.0450868
Glutamine m+5	0	0.00185167	0.00262247	0.000556412	0	0.00332735	0.00120553	0	0	0.00160441	0.000623025	0	0.000827024	0.00147713	0	0	0	0	0	0	0	0.00110122	0	0	0	0	0	0.000754901	0.000659813	0.00256421	0	0	0	0	0	0	0	0	0	0	0	0	0	0	0	0	0	0.00144684	0
[truncated: 330 more columns]

## Sheet: Plasma Gluc m+6 Resection
Extended Data Table 3.3: Plasma Glucose m+6 at time of Tissue Resection
Patient ID	Glucose m+6
VM29	0.397841
VM58	0.200571
VM32	0.415128
VM26	0.243459
VM52	0.226041
VM22	0.404767
VM19	0.271033
VM30	0.346789
VM41	0.555537
VM44	0.400837
VM31	0.690922
VM42	0.360702
VM67	0.481817
VM57	0.519819
VM46	0.436336
VM68	0.361915
VM36	0.160921
VM55	0.431461
VM18	0.403404
VM34	0.430417
VM11	0.516417
VM43	0.267947
VM65	0.499128
VM50	0.422822
VM45	0.233223
VM51	0.23813
VM60	0.107809
VM33	0.290023
VM21	0.172915
VM27	0.222858
VM38	0.291784
VM47	0.312968
VM56	0.20137
VM48	0.16706
VM63	0.295238
VM24	0.381172
VM53	0.242729
VM12	0.254693
VM28	0.208527
VM62	0.244996
VM59	0.262227
VM14	0.267784
VM54	0.224303
VM20	0.213869
VM16	0.253223
VM61	0.233926
VM09	0.310513
VM64	0.238049
VM37	0.231173
VM39	0.278676
VM23	0.12473
VM17	0.29624
VM40	0.254977
VM15	0.250975
VM13	0.207053
VM10	0.305485
VM35	0.197101
VM66	0.221506
