# Supplementary material for: Mitochondrial metabolism in primary and metastatic human kidney cancers
Source: bioRxiv. 2023 Feb 7:2023.02.06.527285. Preprint. [Version 1] doi: 10.1101/2023.02.06.527285 (PMC9934542; doi:10.1101/2023.02.06.527285)
Supplement: Supplement 4 [file media-4.xlsx]

## Sheet: in (2)
Extended Data Table 2: RNA sequencing for indicated patient tissues
Study ID	Tissue_Type	Tumor_Subtype		RPS11	CREB3L1	PNMA1	TMEM216	TRAF3IP2-AS1	ERCC5	APBB2	KLHL13	CADM4	SLC10A7	LMAN1	CHD8	SUMO1	BOLA3-AS1	MMP7	CIR1P2	XAB2	CENPQ	ZBTB12	DTNBP1	LINC00683	PRKAG2-AS1	MIER1	GRM2	CXCL13	SYN3	SLC22A2	SERPINF1	WDR34	SUGCT	LHB	STK25	BMP3	MAP1LC3C	USP6NL	ABCD4	CD160	MT1JP	NUTM2G	PHF20	EIF1P3	HNF1A-AS1	RAB33B	ALDOC	TMEM266	NUDT1
VM45	Adjacent_Kidney			8.21161	3.88424	6.51819	3.96232	2.42952	3.22706	6.40795	6.19552	6.63133	3.2469	6.19296	6.58141	5.88748	1.90486	9.04175	0.357363	6.95255	1.93779	1.01139	5.3454	-0.872207	2.19091	5.1219	1.34171	1.07197	0.948159	7.23966	6.84709	7.08245	3.88424	0.307848	7.55624	-1.26311	0.812722	4.92249	7.14854	0.582258	0.66324	2.01695	5.75981	3.71412	5.16251	3.61582	2.84849	3.26647	3.48827
VM26	Adjacent_Kidney			7.3332	2.41089	5.37305	2.83415	3.22695	4.56008	5.65448	3.37006	4.24693	2.52016	6.004	5.72465	6.58883	3.37006	3.86032	3.01927	5.75478	2.94282	-1.75247	4.89369	2.88951	2.55481	5.21409	2.52016	-0.226501	2.91641	6.26173	3.46423	6.101	5.29319	-1.75247	6.46218	1.25639	2.94282	4.37852	5.72465	2.88951	-0.00841621	0.498371	6.63613	3.46423	6.00713	3.09187	2.02244	4.35904	2.71662
VM22	Adjacent_Kidney			8.38994	5.13114	6.20533	4.17475	2.94218	3.69653	5.88843	5.10636	4.99031	3.07386	7.06032	6.33487	7.10382	1.97142	7.15444	1.90223	6.58989	3.35198	0.165198	4.65395	0.0419578	3.5572	5.99403	-0.809804	-2.66828	1.34731	7.32398	3.88314	7.05136	3.66555	-0.407211	6.7206	-1.20841	-0.594509	4.33428	6.23553	-0.407211	-0.0238492	0.741731	6.60833	3.5572	4.94803	3.91861	4.29433	3.33895	4.02006
VM41	Adjacent_Kidney			7.791	2.52044	6.24993	3.46389	2.85815	4.30272	6.35368	5.09619	5.26538	2.93153	6.68205	6.2642	6.72911	1.33447	7.77614	1.58242	6.32333	2.96686	-0.464352	4.87224	-1.98911	2.83921	5.99143	1.62728	-0.666081	0.740367	6.63614	5.62189	6.43636	4.41571	-2.66828	6.88501	0.369918	0.0122655	4.36364	6.39642	1.16226	1.97839	1.03487	6.63888	3.6274	5.49754	4.12644	3.20743	3.23668	3.79405
VM31	Adjacent_Kidney			7.75852	4.00527	5.93777	3.75005	3.13074	4.15586	6.34419	4.2819	3.42736	3.80388	7.26643	6.00407	6.66556	2.47267	6.6924	2.03892	6.61308	3.40853	0.294777	5.43024	-2.29471	3.20536	6.20747	0.400193	2.43596	1.41578	6.95605	6.25742	6.84023	4.19301	-1.35924	7.33659	-1.54249	-0.226448	4.8173	6.70853	1.39041	1.58183	1.7706	6.30316	3.81821	5.36337	4.76645	5.89106	3.01933	4.21123
VM67	Adjacent_Kidney			7.34485	3.3684	6.56559	3.74659	3.5031	3.57368	6.64696	6.16697	5.76937	3.51111	6.9944	6.37012	6.68908	2.499	6.91883	1.88546	6.55011	2.60765	0.440956	5.16124	0.796192	3.19016	6.16316	0.506573	0.506573	1.08101	6.55787	5.09879	6.41353	4.78183	0.569335	7.11698	-0.593666	0.22404	4.70005	6.65693	0.22404	2.29128	1.93397	6.46602	3.55054	6.04806	4.36623	3.39463	4.08942	3.33266
VM42	Adjacent_Kidney			7.73835	5.28687	6.62974	3.80346	3.22405	3.01839	6.38599	5.87905	5.67824	3.74054	7.07074	6.12367	6.47808	2.62432	7.98082	1.06625	6.44885	2.47769	1.03162	4.83099	0.762745	2.6924	5.90678	1.71623	-0.850535	-0.408873	6.43898	7.5871	6.19581	3.55184	2.29998	7.04493	3.35585	1.7802	4.8485	6.72018	1.10006	2.16272	1.73787	6.00932	3.89298	5.32668	4.32341	2.93653	2.91769	3.32043
VM43	Adjacent_Kidney			8.48103	1.60611	6.57381	3.72293	3.40529	3.78816	5.58373	5.69305	5.9243	3.32764	6.9408	6.38067	6.91978	3.15854	7.18052	2.39645	6.65156	3.09435	0.678795	5.24028	-2.23221	4.49741	5.41001	0.520293	6.34761	0.678795	3.95238	5.48525	6.73137	4.84825	0.866218	7.44007	-0.380783	2.14804	4.42095	6.9724	1.40907	-0.873171	2.49919	6.84302	3.99821	6.36909	4.39454	5.08612	3.39009	4.50096
VM18	Adjacent_Kidney			7.35141	6.2736	6.66377	4.05184	3.83458	3.26744	5.54774	5.36984	4.95835	3.18375	7.10434	6.31441	6.7148	2.71604	7.15366	1.91022	6.81618	2.89892	0.754163	5.12058	-2.66828	3.09491	5.50763	1.57013	-2.27476	1.70723	6.96716	5.05143	7.28314	2.3338	-0.0790966	7.21051	3.19933	0.313422	4.27043	6.8275	-0.0790966	3.00911	0.754163	6.08308	3.67657	5.26824	3.72043	4.4922	3.64847	3.63134
VM50	Adjacent_Kidney			7.55974	3.57351	6.33097	3.67787	2.44553	3.16205	6.11916	4.94315	6.02337	3.09983	6.58489	6.27319	6.18126	2.20879	6.32603	1.10409	6.85824	1.88573	0.983958	5.33317	0.0230047	3.16758	5.02609	0.825201	0.646789	0.932955	7.1977	4.68833	6.72217	5.71161	1.83107	7.37116	-0.077996	-2.38335	4.46644	7.00011	0.582054	1.03322	1.50418	5.60365	3.77519	5.83481	3.04684	3.43833	3.50968	2.96034
VM52	Adjacent_Kidney			7.4326	2.25265	6.0719	3.2542	2.3507	3.70713	6.05563	4.39944	4.79737	2.48631	6.40425	5.73547	6.64067	2.57012	6.08442	1.91078	5.86969	1.7761	-0.272985	4.82748	0.87424	2.83017	5.59997	1.17119	-2.66828	-0.272985	5.94226	3.5301	6.41279	4.66068	-0.272985	6.63946	-0.599391	-0.426976	4.1085	5.96178	-0.795243	1.32385	0.938722	6.739	3.63112	5.16054	3.56116	2.22706	4.05132	3.38723
VM65	Adjacent_Kidney			7.46369	3.20154	6.4471	3.83109	2.84695	3.45822	6.315	5.43981	5.94228	3.41848	6.75633	6.28296	6.56162	1.59213	7.07658	1.37208	6.53201	2.70318	0.479439	5.0757	0.962489	3.26052	5.71398	1.05424	-2.32218	0.388354	6.82632	4.58236	6.60652	5.04621	-1.1333	7.3324	-0.490495	1.0243	4.64518	6.79784	1.16815	0.830307	1.6521	6.09681	3.53984	6.60209	3.97499	2.86395	3.49142	3.24762
VM29	Adjacent_Kidney			8.0009	3.84328	6.60192	4.19697	2.10581	2.9362	6.0346	4.69138	6.12639	2.81063	5.77366	6.4177	6.07953	2.39545	7.10485	1.59854	6.91005	2.67308	0.809282	5.36838	0.809282	2.81063	4.71785	0.934963	-1.07	-0.0666889	7.41368	6.96818	6.74394	5.53149	0.349175	7.53527	-1.07	0.519375	4.3515	7.19241	1.35041	0.671599	1.87435	5.87123	3.84328	5.11974	3.0792	4.58993	3.35134	4.29401
VM51	Adjacent_Kidney			7.57822	3.15413	6.28922	4.04194	3.73764	3.72346	6.3131	5.73547	5.15616	3.54137	7.6171	6.00543	6.71194	2.71208	6.69205	1.08071	6.42032	3.92285	0.0988738	4.82523	-0.5577	3.63529	6.41592	-0.0886235	-1.25722	1.32575	7.787	3.27577	6.75267	4.41286	0.264782	7.08774	-0.865472	-1.25722	4.72199	6.29403	0.785362	1.53515	0.988819	6.15562	3.06694	5.72483	4.60307	4.49866	3.21623	3.38794
VM60	Adjacent_Kidney			7.32899	6.02616	6.26632	3.96288	3.99609	4.69738	7.2181	5.30616	5.08472	4.35092	7.88799	7.03644	6.3855	3.50155	6.86723	1.95612	6.43023	3.68588	1.10765	4.80907	0.419789	3.55825	6.64442	0.514534	-0.510206	2.57739	6.7829	4.98483	6.57053	3.40592	-0.941976	6.81118	-0.709998	-0.941976	5.42679	7.0214	0.514534	0.0912971	1.61493	6.53142	2.72339	5.48059	4.85053	6.0481	3.24942	3.29017
VM38	Adjacent_Kidney			7.96542	4.01122	6.7853	4.0543	3.13633	3.38159	6.11696	5.08949	5.52174	3.38159	6.64438	6.77675	6.15044	3.05381	6.24024	1.07897	7.25883	2.08089	1.4669	4.98944	-1.04936	3.35886	5.0616	0.837266	-1.64274	2.70305	7.80124	4.41541	7.3481	3.35886	-0.0409905	7.93884	-1.64274	-1.04936	4.17633	7.19288	0.376131	-0.305694	1.37925	5.47494	3.73931	5.74416	3.16282	5.56707	3.85754	3.5516
VM56	Adjacent_Kidney			8.23079	3.3198	6.62699	4.27888	2.52939	3.43129	5.84096	5.58777	6.39911	2.3706	6.14482	6.44965	6.22437	2.25412	8.04826	1.56817	6.83138	1.83471	0.97265	5.60571	-0.0595048	2.6263	4.86987	1.35848	-1.48244	0.214328	7.61555	6.6004	7.12881	4.72421	-0.397783	7.66913	-0.397783	1.46713	4.12154	7.31841	0.444384	2.6263	1.56817	6.11591	4.15441	5.42219	3.45787	3.40421	2.8832	4.20235
VM47	Adjacent_Kidney			7.77256	2.64808	6.61811	3.95506	2.25635	3.68105	6.12439	5.03558	6.15187	2.68198	6.5916	6.30113	6.13361	1.71692	6.25401	1.25885	6.97163	2.0117	0.583761	5.58949	0.263821	3.38428	4.80118	1.71692	-2.66828	0.583761	7.61586	5.64211	6.90141	5.63347	0.583761	7.49352	-0.408304	-0.14791	4.35247	7.26376	-0.408304	1.16607	1.34602	5.94753	3.62986	5.83526	3.20934	3.1859	3.29946	3.59469
VM63	Adjacent_Kidney			7.86969	0.764448	6.00125	3.93462	3.35706	4.10877	6.47571	2.37904	3.12186	3.62626	7.20664	6.4643	6.47116	1.97848	3.09845	1.75713	6.84627	3.65863	0.764448	5.681	1.63227	3.21189	5.42749	-0.221029	1.56553	1.34454	7.7961	4.46972	6.95618	4.76564	0.186765	7.25773	-0.791614	-1.19242	4.46972	6.19029	1.69605	0.640243	0.764448	6.4154	3.75162	5.28439	4.06112	6.33505	2.02888	4.26414
VM53	Adjacent_Kidney			8.47674	5.29639	5.95461	3.51155	3.97073	4.07068	6.80098	1.2671	4.30215	3.19459	6.24297	6.04093	6.38952	2.58639	-1.38737	2.07257	6.58473	2.83404	-0.265077	4.83292	-0.265077	5.30462	5.36886	0.35845	-2.66828	0.591674	-1.38737	8.55992	4.51582	3.64724	-0.719739	7.51246	3.08412	1.51434	5.95983	6.50121	0.35845	3.72293	1.72533	6.5331	4.41294	-1.38737	4.05123	1.99328	2.74001	4.45793
VM12	Adjacent_Kidney			8.23959	3.50907	6.72612	3.39749	3.45436	3.14453	6.16086	5.5473	5.75963	3.4262	6.89227	6.05911	6.86369	1.91022	7.54037	2.1356	6.59947	2.70324	0.514381	5.32898	0.514381	3.4262	5.41745	0.889139	-1.43769	-0.334884	7.25642	5.56677	7.02492	5.35907	0.889139	7.16567	0.00675348	0.514381	4.42986	6.58043	0.514381	0.28278	0.889139	6.22763	4.19975	5.30598	3.82161	3.66177	3.17868	3.50907
VM62	Adjacent_Kidney			8.36522	3.29305	6.36362	3.74051	3.12986	2.64098	6.21274	5.1953	5.21172	2.90603	6.5719	5.95438	6.84615	2.54058	7.19684	2.43267	6.60335	2.64098	0.501104	5.236	0.501104	3.74051	5.68132	2.18911	-0.794254	1.0316	6.25295	4.70905	6.64928	4.56314	0.700404	6.88762	0.875484	-0.794254	4.3864	6.53975	0.700404	1.0316	1.52754	6.48677	4.31221	5.68132	3.93103	3.19737	3.35349	3.84944
VM25	Adjacent_Kidney			7.63532	3.64259	6.44105	3.97649	2.37053	3.91301	5.94357	5.08322	5.9372	3.2491	6.86832	6.40459	6.49407	2.16792	6.39301	1.51984	6.22806	2.33222	-0.0433564	5.47916	-0.0433564	3.2491	5.52233	-0.826605	-1.77188	-0.515877	7.80402	5.97809	6.57217	5.77529	-1.77188	6.90467	2.07817	-1.22317	4.46666	7.02814	-0.0433564	1.21756	1.51984	5.87859	3.20738	6.07117	3.91301	3.91301	2.87569	3.12013
VM54	Adjacent_Kidney			7.80544	3.32377	6.50107	3.92363	3.41122	4.24257	6.52332	5.68999	5.34048	3.71605	7.73833	6.76244	6.5404	2.1819	7.23953	1.96782	7.06343	2.45315	0.783807	5.21242	-0.0900489	2.53331	5.91237	2.07883	-1.0887	1.71634	7.61366	5.54283	7.05327	4.19407	0.132151	7.48604	-0.674337	-1.67232	4.67242	6.80545	0.783807	0.783807	0.909276	5.9639	3.30105	5.91985	4.06518	5.23056	2.49379	3.02423
VM20	Adjacent_Kidney			7.58914	3.313	6.32972	4.04429	3.58088	3.50712	6.60011	5.65803	5.28699	4.05468	7.37984	6.31466	6.77214	2.30116	6.23008	1.70426	6.86216	3.08864	0.869669	4.88266	-0.407904	3.42939	6.02867	0.772277	-0.195949	1.47586	7.22397	4.84723	6.80329	3.89033	-0.656452	7.26818	-0.407904	-0.656452	4.62814	6.42693	0.433089	2.11508	1.12769	6.01543	3.39708	5.88173	4.24821	4.41882	3.08864	3.70483
VM16	Adjacent_Kidney			7.90799	3.28097	6.52543	3.45879	3.37262	3.35024	6.74282	5.84634	5.44322	3.70786	7.39081	6.13513	6.94484	2.93511	6.57209	2.05026	6.77467	3.05062	-0.0676214	5.50529	0.518381	3.25711	6.28713	0.348196	-1.65884	0.808266	6.88384	5.72117	6.58412	4.76828	0.933939	7.35754	-0.33128	1.59748	4.71674	6.18022	1.4369	2.87369	1.80912	6.32491	3.84218	5.5984	4.56958	3.90492	4.11855	2.96486
VM32	Adjacent_Kidney			8.89392	1.70841	6.23271	3.74176	2.58252	3.12295	6.36109	3.05708	5.43689	2.48569	5.59613	6.04156	6.49772	2.83922	6.62253	2.48569	7.02268	2.14877	0.404706	5.01928	0.404706	3.05708	4.79517	0.776234	-2.66828	1.07141	5.80118	2.38188	7.11055	4.42916	0.776234	7.86702	-0.872633	-0.872633	3.46528	7.1146	0.776234	0.776234	1.07141	6.07523	4.17343	5.48779	2.38188	3.24631	4.142	3.30425
VM64	Adjacent_Kidney			7.97392	4.29855	6.52507	3.90262	2.61815	3.16565	6.02277	4.87966	6.43344	2.94746	5.88352	6.28988	6.08432	2.08762	7.17513	1.14006	7.19541	2.50267	0.502584	5.48252	0.13998	3.14011	4.44129	0.13998	2.94746	0.13998	7.64679	7.46206	6.90073	5.45689	-0.667488	7.64339	0.502584	2.23963	4.344	7.36757	0.332644	1.2396	1.85629	5.9102	4.16566	5.36068	2.61815	4.344	3.06068	4.12718
VM37	Adjacent_Kidney			7.82434	4.87347	6.48831	3.77168	3.46895	3.5596	6.41249	5.56711	5.22327	3.45011	7.46141	6.63728	6.5886	2.4893	6.83898	1.79105	6.15194	2.90346	0.217461	5.13757	-0.191925	3.46895	6.04302	-0.191925	2.06309	0.535988	7.23393	5.97547	6.54931	4.54995	-0.765652	6.68841	-0.450455	-0.765652	4.68496	6.38052	-0.191925	1.79105	0.911353	6.21745	3.98298	5.06515	4.46805	4.38123	3.78677	3.35206
VM39	Adjacent_Kidney			7.98101	4.74316	6.09095	3.68824	2.67339	3.2574	6.29614	4.51567	5.77748	3.70435	6.8995	6.17135	6.36614	2.21502	7.68692	1.46563	6.11825	2.82837	0.681921	5.60808	-0.44203	3.21306	5.69526	0.681921	4.43111	0.0363139	7.21684	7.55882	6.39122	4.97986	0.921182	7.06921	-1.1626	0.394934	4.62969	6.65422	0.545552	-0.44203	1.21894	6.19434	3.57018	4.92594	3.81231	3.30041	2.96831	4.60416
VM23	Adjacent_Kidney			8.18248	3.00088	6.1989	2.26138	2.90107	3.15326	5.77905	1.897	3.9371	2.83048	8.50991	5.62594	6.35479	4.12578	5.82516	1.50214	7.01441	2.71766	-0.530374	4.55592	-1.57489	4.08088	5.31295	0.295648	0.295648	-0.199705	3.44076	5.70205	6.323	4.36933	1.75175	7.31837	-2.66828	2.09067	3.71996	6.86128	0.295648	0.0691278	1.08352	6.72198	3.7585	-1.57489	3.73936	3.9371	2.02896	5.14858
VM17	Adjacent_Kidney			7.65471	2.48965	6.27563	3.8069	3.177	3.93217	6.20787	5.75792	5.49505	3.76709	7.3491	6.50064	6.47617	2.64414	4.98379	1.36148	6.26138	3.07201	1.0438	4.92471	-0.121783	3.59589	5.75453	-0.893832	-1.28199	0.0648932	7.52348	3.72616	6.66849	5.13218	-2.66828	7.01851	-1.28199	-1.81466	4.91867	6.99285	0.749138	-0.336254	1.13002	6.07018	3.46931	5.92399	3.71225	4.09106	2.72946	2.95878
VM40	Adjacent_Kidney			7.6857	3.44186	6.48012	3.66879	2.78667	3.40632	6.551	5.25185	6.17159	3.86482	6.79383	6.37143	6.51182	2.25849	7.17926	1.26603	6.18738	3.29412	0.565091	5.41721	0.688581	2.67163	5.69638	1.34324	3.10755	1.18446	7.50114	6.73774	6.32698	5.40376	-2.66828	6.98514	1.09799	1.26603	4.97087	7.04415	1.09799	2.21806	2.33609	6.21845	3.21417	5.52884	4.29228	3.60751	3.4242	3.55978
VM15	Adjacent_Kidney			7.60287	6.71013	6.81213	4.52641	3.39914	3.23822	6.18794	4.21658	4.53414	3.31197	7.03809	6.71353	6.52483	3.1605	7.51094	1.17667	6.93245	3.38212	1.17667	4.95825	1.09547	3.18033	5.7674	0.917922	-0.152591	0.345729	5.60819	5.45386	6.58184	1.90504	0.0333038	7.21309	5.85943	-0.366033	5.06874	6.90442	0.0333038	-0.152591	1.90504	6.68432	3.32983	4.51865	4.47918	5.72078	2.16591	3.99941
VM13	Adjacent_Kidney			9.56031	2.54417	6.25187	4.00437	1.83292	0.370052	4.65129	5.14343	6.16325	1.83292	6.47076	5.80158	7.05487	1.83292	9.41435	1.27946	7.00475	2.23194	-2.66828	5.47332	0.370052	1.83292	3.78433	0.370052	0.370052	0.370052	7.01744	4.58461	7.33395	3.78433	-2.66828	6.52512	-2.66828	1.27946	3.20758	6.73951	0.370052	1.83292	0.370052	6.50723	4.94507	5.14343	1.83292	2.23194	2.54417	3.20758
VM10	Adjacent_Kidney			8.09168	2.91791	6.53387	3.8057	2.84158	3.09275	6.14667	6.01384	5.48392	3.18831	7.19001	6.37369	6.55494	1.8729	7.07178	1.20131	6.41379	2.99041	0.406826	5.23812	-0.0949849	3.38938	5.65537	0.604553	0.406826	-0.431403	7.61377	5.03887	6.61637	5.26759	-0.431403	7.10685	0.933567	-0.87092	4.41847	6.77357	1.20131	0.406826	0.604553	6.15458	3.82566	5.9471	3.84534	3.67982	2.84158	3.33473
VM49	Adjacent_Kidney			7.71212	2.14934	6.39228	4.03007	3.31014	3.65455	6.3289	5.75966	5.60178	3.69979	6.78756	6.40599	6.38998	2.461	6.48134	1.28125	6.37611	2.0126	0.703276	5.23771	-0.275965	3.25058	5.47306	-0.275965	-1.23532	1.19961	7.36892	4.37502	6.71596	5.0926	-0.530779	6.9648	-0.275965	-1.23532	4.54166	6.6541	0.444417	1.19961	1.35852	6.09775	3.42236	6.12564	3.99421	4.18658	3.1455	3.8411
VM35	Adjacent_Kidney			7.81733	3.16935	6.49388	4.023	2.82829	3.00888	6.64942	5.25539	5.60332	3.64027	6.81834	6.34496	6.52141	2.42387	6.57494	1.72863	6.50396	2.58435	0.795539	5.20689	0.143212	3.21911	5.73741	1.72863	-1.66587	1.14356	6.69409	4.21915	6.65169	4.4026	0.335943	6.9659	-0.079295	-1.66587	4.48626	6.78981	0.795539	1.14356	2.19436	6.32522	3.74588	6.00896	3.69404	3.67634	3.5263	3.46576
VM66	Adjacent_Kidney			7.53743	2.52125	6.46356	4.03663	2.72451	3.93497	6.38649	5.95875	6.04803	3.72088	7.02311	6.40351	6.43902	2.04537	6.60268	1.33044	6.20185	2.24738	0.719179	5.45393	-0.149153	3.18442	5.616	1.25744	-2.66828	0.349379	7.5499	5.81035	6.50948	5.35681	-0.91717	7.0065	-0.91717	-0.91717	4.84896	7.1708	0.921741	1.59029	1.18055	6.03989	3.53262	6.09854	3.98104	4.02568	3.14449	2.97272
VM68	Adjacent_Kidney			8.17001	3.05528	6.24761	4.10112	2.89625	3.42515	6.77897	4.50552	5.13067	3.6611	7.32317	6.54702	6.65777	2.46891	7.42427	2.22302	6.77212	3.32878	0.0354625	5.51153	-0.23214	2.79168	6.31832	-0.23214	4.46075	0.781521	6.61244	5.95657	6.26072	4.43783	-0.23214	7.23452	2.99376	-0.987524	5.08715	6.78806	1.27083	1.46468	3.08508	6.54702	3.93103	5.27342	4.5596	3.47102	3.14291	4.05668
VM36	Adjacent_Kidney			7.79564	3.7849	6.22823	4.25084	4.10166	4.23728	6.96604	5.43507	5.25836	4.29078	6.61262	6.7716	5.94092	3.19418	6.39629	1.58847	7.05569	4.16032	1.2533	5.17546	1.30622	3.72786	6.0163	2.96655	4.29078	2.67619	6.22136	6.64122	6.43096	3.8126	-0.060592	7.11899	-0.531813	2.41221	5.13581	6.79608	2.77335	2.99905	2.02717	6.40844	3.12222	5.00587	4.54309	4.92782	4.52646	4.33601
VM58	Adjacent_Kidney			8.48161	3.09437	6.80654	4.19547	3.02531	4.16368	5.78265	5.4085	6.28916	3.06025	5.96888	6.66898	5.89821	2.47163	8.48804	1.1066	7.03671	1.82807	1.35196	5.50678	-0.0653104	2.05292	4.94938	1.46058	3.34165	0.208325	6.84212	7.24468	7.13423	3.97514	-0.403288	7.76506	-0.403288	0.810785	4.77103	7.24088	0.966262	2.52263	1.656	5.75625	4.16368	4.91161	4.0113	3.62449	2.1207	4.53057
VM45	Primary_Tumor	Chromophobe		8.05908	6.68255	6.6316	4.19525	1.60773	2.0551	6.86354	5.27412	5.97782	3.33357	7.48867	6.56709	5.75787	0.764572	5.16599	-0.184562	6.83339	2.82666	0.445357	5.04069	-2.28288	2.42225	4.1529	4.13323	-0.107664	-0.759074	-1.01587	3.91101	6.62316	1.05953	-0.759074	6.64971	-2.66828	-2.66828	5.50896	5.97008	0.495516	-1.01587	2.08816	5.75143	3.6919	-2.66828	3.44626	3.65376	3.70262	4.84419
VM19	Primary_Tumor	Oncocytic		8.15589	5.01162	5.00274	2.23508	2.55949	2.26508	5.72882	3.18746	5.94231	2.74123	7.48712	5.21742	6.62912	3.16377	2.83422	1.8159	6.17244	3.71332	0.0671502	5.09958	0.133706	2.67573	4.90132	-0.234815	-2.27385	-2.27385	-0.617183	3.46456	5.72072	3.15579	-1.30533	7.01904	-0.854605	-2.66828	4.93204	5.43097	-1.13895	-2.66828	0.316721	5.85747	4.36702	1.96956	4.171	3.52159	3.13968	4.15506
VM26	Primary_Tumor	CCRCC		9.37061	2.78376	5.09302	3.85708	2.70122	5.46411	6.24657	1.7357	1.61205	3.3305	7.29619	6.69884	6.82602	2.87266	3.68366	3.22471	7.28561	4.23365	-0.888237	5.93316	-0.622174	3.8787	5.99635	-0.749081	2.79518	1.61205	7.22991	4.24618	7.68208	3.77874	0.7563	7.18451	-2.66828	-1.04226	3.68979	6.98836	0.556129	0.89008	0.7563	7.5362	3.17314	4.83547	4.73828	5.9651	2.70122	4.95988
VM22	Primary_Tumor	Papillary		8.03411	-2.66828	5.65063	2.96001	2.36614	4.0091	4.60257	1.71772	5.59883	2.37497	6.22526	6.00632	6.12224	1.12561	6.94209	1.22658	6.46266	3.31674	0.540365	4.54116	-0.814599	1.54079	6.06817	-0.591895	-2.40393	-1.07807	7.5105	3.83775	7.12552	5.13396	1.47664	6.77337	-2.66828	-0.0767614	4.0316	6.57606	-0.591895	-1.17779	0.899634	6.57798	2.54883	4.74893	3.90632	0.601801	1.82466	4.83139
VM30	Primary_Tumor	CCRCC		9.26971	2.93508	5.60087	3.8982	3.00867	4.37451	6.31953	3.0981	2.20708	3.97365	7.51316	6.26157	6.91453	2.70141	4.67177	2.45289	6.86514	3.93642	-0.0621377	5.52765	0.948538	3.90372	5.97856	0.246793	1.03159	0.948538	7.10094	4.21486	6.62969	4.76574	-1.37319	7.19346	-2.22099	-1.37319	4.42531	6.71697	1.11012	1.11012	1.11012	6.56407	4.37053	5.36102	4.8766	6.04254	1.91062	4.60215
VM41	Primary_Tumor	CCRCC		8.74178	-0.25712	4.09002	2.91034	1.78295	5.25145	5.67888	1.73468	3.03516	3.46315	8.04567	6.55684	6.05563	1.34219	4.76669	4.46767	6.80494	4.45282	-1.88601	5.01929	1.2072	2.95316	6.40318	1.13464	0.234475	0.704376	8.64185	4.96279	7.1944	3.43322	-1.88601	6.96519	-2.66828	-1.88601	2.99474	6.14607	1.96135	-2.66828	2.22864	7.62266	2.22864	6.88452	3.53538	4.21843	4.66732	4.61495
VM44	Primary_Tumor	CCRCC		8.52996	3.13856	5.61613	3.64197	3.10422	3.79514	6.1061	3.80587	2.34411	3.6056	7.27625	5.80037	7.03664	3.08673	5.94322	2.40181	6.54507	3.55564	0.538137	5.5475	1.01564	3.67744	6.12657	0.316066	2.08706	0.123742	7.12762	6.32041	6.94925	4.8111	-1.26441	7.3063	-0.681687	0.859679	4.67441	6.04857	1.66048	1.05213	0.774884	6.44485	4.56502	4.10406	5.05087	6.98272	2.83777	4.68025
VM31	Primary_Tumor	Papillary		7.11481	0.885063	5.63333	3.7784	3.52373	3.79856	5.06459	6.32279	6.25875	4.07549	6.969	6.13539	6.39904	2.69621	6.17448	1.36229	6.4349	2.86822	1.56419	5.07702	0.447973	1.65544	6.41382	-0.441082	-1.32671	-0.756904	5.49502	3.52977	6.71497	4.87588	2.28924	7.42308	-0.879667	-0.53887	5.43993	6.15409	2.34514	-1.01386	1.95393	6.20973	3.35702	6.55531	4.18675	4.19057	2.30342	3.90931
VM67	Primary_Tumor	CCRCC		8.15996	3.85539	5.94	3.91535	3.42509	3.8075	6.88953	3.393	4.39841	4.1095	7.74057	6.13786	6.51332	2.31521	5.2191	1.88793	6.25852	2.67678	0.856827	5.25525	-2.28938	3.53502	6.13204	1.09882	3.40592	0.965544	6.11935	7.0302	5.47347	3.63717	-0.465322	7.25302	-1.18176	-0.288401	5.28002	6.60441	1.81231	2.09357	1.22082	6.59033	3.46884	4.00299	4.42721	6.2469	3.393	4.12521
VM42	Primary_Tumor	Chromophobe		8.05795	6.04962	6.38363	3.60841	2.68807	2.5216	6.11721	4.61884	6.07847	3.17306	7.44619	6.1664	5.53319	2.76815	3.70776	0.817665	6.8341	1.60092	0.514124	4.42583	-2.66828	0.547518	4.57903	2.47029	-2.66828	-0.335116	1.67833	4.40093	6.77981	-0.163191	1.06831	7.13046	-2.3902	-2.3902	4.56686	6.61387	-0.163191	1.53585	0.897533	5.26863	3.36322	3.22041	4.38716	1.45016	1.8753	3.56014
VM36	Primary_Tumor	CCRCC		8.77807	0.0783911	5.97715	3.5284	3.41144	4.7123	6.56045	2.93452	3.22068	3.20202	7.46163	5.94665	6.10066	2.54794	7.08889	1.83662	7.1308	3.52089	1.05253	5.47134	-2.2028	3.86133	5.86893	0.875436	5.14972	-2.2028	-0.190775	5.7244	6.57684	3.28416	-0.651704	7.14553	-0.952533	-0.40291	4.55575	6.54942	3.20202	-2.66828	1.99676	6.51298	3.75653	5.39124	4.24538	5.47718	2.34177	4.38841
VM43	Primary_Tumor	HLRCC		8.22587	1.76665	6.49674	3.6891	3.15894	3.21603	5.60457	5.83771	6.07998	3.66879	7.36954	6.06062	6.87097	3.12952	6.66851	1.86514	6.48807	3.02687	0.92613	4.97032	-2.20149	4.29493	5.19049	-0.289125	2.49218	-0.64814	2.47669	5.12492	6.55045	5.28024	-0.00188555	7.50028	-2.66828	2.75876	4.59674	6.45584	1.39031	-1.12719	1.95733	6.69804	4.12645	5.69438	4.44578	5.58664	3.72888	4.11148
VM18	Primary_Tumor	Papillary		7.2784	-0.163554	5.7253	2.88895	3.13312	3.34933	5.47055	6.08708	3.9686	3.92934	6.76487	6.2262	6.16414	0.91916	8.52383	1.53067	6.501	2.40759	0.703395	5.35863	-2.25257	1.93917	5.71379	-0.791845	-2.25257	-0.34419	6.98128	4.14604	6.52507	3.28858	-0.00303891	7.06291	-0.443764	-0.34419	4.15458	6.95342	-0.251046	3.21702	1.14158	6.44989	3.93431	5.36416	3.92934	1.70353	2.55674	3.97343
VM34	Primary_Tumor	CCRCC		7.43885	3.33397	6.22052	3.41024	2.73408	3.14454	5.71198	4.31476	4.76552	3.99964	8.16805	6.17242	6.6581	2.53044	7.58201	1.43932	6.04026	3.32349	0.847653	5.16092	-0.233258	1.79839	5.82403	0.483499	4.75191	-2.66828	4.58206	6.3952	5.75258	1.67191	0.725604	7.38096	-1.72122	0.725604	5.20726	6.45643	0.237763	0.520674	0.592267	6.5832	3.33919	3.37515	4.19626	4.74407	1.11405	5.2563
VM50	Primary_Tumor	CCRCC		7.7326	3.09908	6.32096	3.13307	3.5017	3.99008	6.6846	2.47818	2.8493	3.67326	7.33666	6.50423	6.65468	2.68331	4.59284	1.47482	6.78112	2.76508	0.89532	5.76116	-2.66828	3.14978	5.78363	0.921495	-0.314117	1.38362	7.61974	5.45559	6.89324	5.20828	-2.38558	7.64057	-1.76842	-0.441762	4.841	7.3962	0.81382	-0.736922	1.57716	6.15782	3.98077	5.41471	4.26511	6.03508	3.62629	3.81614
VM65	Primary_Tumor	CCRCC		8.18565	2.91333	6.3101	3.01232	4.09171	3.3732	6.86413	3.55776	3.02593	4.36488	7.93634	6.64088	6.44152	2.73434	3.58558	1.4221	6.68335	2.94231	0.504404	5.39124	-2.35452	3.01914	5.95764	0.504404	2.6134	2.43117	6.8311	4.38613	6.17316	3.90188	-2.66828	7.50478	-1.11071	-0.242543	5.0899	7.0437	1.70179	-0.530367	0.753664	6.35053	4.3622	4.03901	4.58532	6.17469	2.37912	3.6918
VM52	Primary_Tumor	HLRCC		8.69839	-0.706316	5.6614	4.62317	3.13965	4.25274	6.00371	5.05745	5.21616	4.60303	7.98103	6.34629	7.29764	3.57146	5.90296	1.47344	7.32966	4.20898	0.374329	4.45357	-1.3767	3.24739	6.42106	-1.3767	4.09822	-0.706316	0.985202	2.80547	5.79169	3.81272	-0.460419	6.8719	-1.88254	-1.88254	5.20283	5.95951	1.83757	-2.66828	1.88283	6.69923	3.52939	3.92515	4.54086	5.00212	2.30474	4.48325
VM60	Primary_Tumor	CCRCC		8.11544	1.87996	6.83944	1.76002	5.59861	4.34125	6.11178	2.52002	1.82124	3.5187	7.76926	6.73196	6.36915	3.25593	0.0540092	1.69609	7.02	4.00111	0.700766	4.37226	-2.66828	4.89782	4.17533	1.14574	-0.425588	-1.14904	0.0540092	1.6292	5.77915	1.04669	-0.165951	8.07595	-0.742434	0.825519	2.09351	7.34711	-0.742434	-2.66828	1.93638	6.43672	3.46217	1.23842	3.97441	6.07455	1.82124	4.60764
VM29	Primary_Tumor	Oncocytic		7.83703	4.88476	5.76548	2.31134	3.02179	3.9057	6.20476	5.11942	6.33071	2.5329	6.71518	5.78358	5.7286	3.42369	4.09148	1.14866	6.88403	3.30843	0.478379	5.69457	-1.76301	2.5329	3.6457	1.53788	-2.66828	0.161618	0.852104	2.49826	6.42133	2.63211	1.39454	7.92443	-2.66828	-2.66828	4.95031	5.55406	-0.0273471	-2.66828	-0.0273471	5.39837	4.35617	4.5119	3.66144	4.52916	2.18634	4.69895
VM27	Primary_Tumor	Chromophobe		8.22972	5.33182	5.88396	2.88999	1.83657	2.51236	5.57078	4.57555	5.47713	2.45737	7.18254	5.59009	5.97487	1.44256	6.1841	1.65298	6.06039	2.21368	-1.43165	5.27729	-2.66828	-1.43165	3.8746	0.723397	-0.775712	-0.775712	-1.43165	1.44256	5.73006	0.898756	-1.43165	7.12636	-2.66828	-1.43165	3.93623	6.01351	-0.326456	-1.43165	-0.326456	4.2267	4.62629	3.084	2.34066	1.5516	2.14573	3.43656
VM38	Primary_Tumor	CCRCC		7.8616	0.648469	5.64093	3.92187	2.90008	4.70341	6.25618	3.66912	5.03774	3.63974	7.16346	6.58572	5.78876	2.00118	5.10914	1.51071	6.97048	2.71529	1.05679	5.67028	-1.80837	3.63974	5.31828	2.50332	6.28017	1.05679	6.83934	5.99712	6.4778	3.87222	0.242336	7.40303	-1.80837	0.761883	4.81931	6.6256	1.44429	0.867028	1.74944	6.34076	3.19081	4.5221	3.92187	6.65526	4.23836	4.79286
VM47	Primary_Tumor	CCRCC		8.11461	3.564	6.21691	3.564	2.18819	2.46306	5.8274	4.43186	5.74231	2.51227	6.47448	5.72154	6.79838	2.24751	6.60213	1.99401	6.32069	2.65055	-0.116325	5.40721	0.581544	3.22342	4.9161	0.155541	0.155541	-0.451604	7.52657	7.01017	6.56471	5.92602	0.155541	6.8058	0.38421	2.35931	3.71875	6.15242	0.38421	1.40288	1.68625	6.17551	4.10295	5.53175	3.30945	3.78031	3.00015	3.76008
VM12	Primary_Tumor	CCRCC		8.41063	0.589172	5.55015	3.45073	3.81527	3.86057	6.44366	1.72267	5.88762	3.39023	7.38731	5.71338	6.86362	1.39338	7.32606	2.21647	6.60874	3.4208	0.0777352	5.44998	0.589172	3.61835	5.24318	0.355999	-0.721808	0.355999	7.9686	6.21424	7.12029	4.45516	-0.721808	6.92088	0.355999	-0.721808	3.98851	6.95782	0.589172	0.78985	1.62104	6.8327	3.94711	4.85274	4.49879	6.6988	2.47134	4.68659
VM62	Primary_Tumor	Papillary		7.98556	-0.421375	6.13839	2.66585	3.69786	4.23808	4.30413	4.59546	4.91022	3.52397	6.44693	6.05771	6.1414	0.705589	8.03179	0.568967	6.93961	3.34725	1.33051	4.7377	-1.14556	2.32764	5.73743	-1.14556	-1.71471	-1.71471	7.0023	1.63427	7.04156	4.88166	-1.14556	7.68343	-1.14556	-0.161553	4.46678	7.15926	0.41804	-2.66828	1.70117	6.49014	3.88215	4.75355	3.73025	-0.421375	1.63427	4.61294
VM14	Primary_Tumor	CCRCC		7.97706	-0.136983	5.39144	3.1262	2.88314	3.91159	6.37833	3.35551	3.29046	3.75966	7.85208	6.0321	6.32519	2.31347	5.69353	2.02441	6.51511	3.22234	0.595602	5.1561	1.66254	3.17507	5.8409	0.972594	5.78689	-0.716489	6.5572	5.69772	5.74704	0.595602	-0.397832	7.08413	-0.716489	0.275318	5.21571	6.61591	1.17837	-1.70024	1.17837	6.36786	3.71078	5.33341	4.49634	6.1252	3.04964	4.48669
VM54	Primary_Tumor	CCRCC		7.8266	0.678004	6.44816	4.01313	3.4082	3.80553	6.7596	1.66118	1.81697	4.14642	7.50626	6.39557	6.58271	2.7844	4.22271	1.35708	7.04084	3.6205	0.443065	5.35017	-1.33007	2.6527	6.01064	0.678004	-0.00167867	0.879988	7.54299	3.32411	6.69075	4.95108	-0.647955	7.59774	-0.949068	0.565312	4.79739	6.99399	0.782528	-1.84928	1.05714	5.87537	4.15618	5.05386	5.05386	6.49314	1.76689	3.74214
VM20	Primary_Tumor	CCRCC		7.73962	0.148379	5.9504	3.85025	3.82281	4.45251	6.09504	4.51385	1.7146	4.31156	7.58386	6.43795	6.06022	2.51791	5.93446	1.5233	7.30028	3.16802	1.04218	5.79316	-1.77018	4.08778	5.74646	0.838037	1.7146	-0.513032	7.26758	4.65279	6.84325	4.91562	-1.22085	7.40807	-0.257378	-0.513032	4.57269	7.2276	1.7146	0.600174	1.22098	6.87199	3.05464	5.78252	4.72126	6.43795	3.12373	4.1443
VM64	Primary_Tumor	Oncocytic		7.81684	4.63425	6.40593	4.06714	3.33259	4.47131	7.23385	2.7257	3.61648	3.96432	7.66363	6.98869	6.45226	2.56631	7.2127	1.08244	6.402	4.55154	0.916091	5.68569	-1.3661	2.47948	5.92353	1.15894	6.61894	-0.693009	2.06806	6.60704	5.95873	5.07524	0.511718	7.1729	-0.990652	0.511718	5.70814	7.05775	1.00166	1.23158	1.85466	7.41047	3.51827	0.825121	4.62079	4.59349	0.825121	5.01477
VM37	Primary_Tumor	Papillary		7.78317	3.11521	6.55539	3.59314	2.4374	3.84684	6.08226	5.33542	6.18092	3.4163	7.20982	6.34639	6.51448	2.26241	6.63613	1.76797	6.32706	3.06276	0.118273	5.62038	0.310481	2.70032	5.65623	-1.68038	-1.68038	0.310481	7.88675	5.40027	6.5672	5.66064	-0.103538	7.07563	-1.09947	0.118273	4.77517	7.03537	-0.103538	-0.365758	0.631798	5.97282	3.43705	5.51696	3.84684	3.90759	3.3078	3.14074
VM23	Primary_Tumor	CCRCC		8.0389	3.40873	6.28823	2.76881	3.29682	2.14977	6.06388	2.51242	3.91254	2.47177	8.44543	5.53259	6.71348	4.29691	6.5227	1.92731	6.73939	2.95729	0.801233	4.55218	-2.66828	3.89728	5.58117	0.148582	1.51212	-0.337477	1.98622	5.9538	6.49507	4.43019	0.926847	7.0415	-1.66273	3.60945	4.34272	6.45392	-0.0740739	-0.659958	1.24896	6.62356	3.6646	-0.337477	4.21308	3.81841	1.66418	5.35399
VM40	Primary_Tumor	CCRCC		8.2462	4.63228	6.27855	3.07517	3.60184	3.13183	5.26573	1.82092	2.0732	3.80713	7.16956	6.5179	6.36677	2.78843	7.70466	1.51496	6.05508	3.95577	0.226552	5.85084	-1.01483	3.93999	5.59784	0.745363	5.19437	0.226552	-0.591451	7.92506	5.08384	3.54038	0.226552	7.00679	-2.66828	-1.01483	4.86734	6.87608	0.00180037	0.883764	1.75029	6.58031	4.04698	-1.01483	4.10474	4.84209	2.60047	4.995
VM15	Primary_Tumor	Papillary		7.60954	-1.27554	6.09145	3.57556	3.01538	4.25423	5.74444	2.87154	6.14457	4.39241	7.09519	6.74232	5.92835	1.852	7.80369	0.961699	6.14196	3.10387	1.79997	4.91689	-0.580299	2.5636	5.94042	0.239197	3.32249	-1.81	7.63482	5.51758	6.44906	5.04535	0.522148	7.25953	-2.66828	1.90222	4.74178	7.39613	1.1397	-0.88644	0.86372	6.59361	3.4291	4.64187	4.67113	2.73965	2.04318	4.23477
VM10	Primary_Tumor	CCRCC		7.79717	1.81762	6.25934	4.3479	3.4945	4.48439	6.23159	4.60908	1.86285	3.7324	7.3815	6.61206	6.18338	3.59173	-1.89127	1.45375	7.03271	3.35901	1.62104	6.13581	-1.38901	3.93658	5.09942	-0.0845101	1.33038	1.12295	7.07416	4.87498	6.77471	5.19978	-1.38901	6.56665	-1.38901	0.0777359	4.1704	6.1427	1.5674	-1.89127	1.33038	6.27197	3.91527	5.51517	4.51305	6.05529	1.9906	4.40253
VM49	Primary_Tumor	CCRCC		7.59786	0.0123897	6.29812	3.64401	3.35989	4.64107	6.66481	3.20202	2.30624	4.31062	7.60576	6.67386	6.05427	2.48141	1.69747	0.97552	6.75854	3.20202	0.97552	5.32801	-1.43385	3.08025	5.63342	-0.778508	1.38119	1.05156	7.36904	3.40407	6.59189	5.01321	-0.778508	7.2287	-1.92288	0.810255	4.99887	7.27504	1.05156	-0.536622	1.19257	5.95382	3.52902	5.42411	4.75348	6.94826	2.07075	3.69231
VM35	Primary_Tumor	CCRCC		7.85314	0.476786	5.08127	3.99609	3.13711	4.76495	7.06962	4.1139	2.34897	3.55581	8.01678	5.59751	6.29076	3.47804	7.16949	1.58316	6.27705	2.66196	1.00634	5.25454	-1.83266	4.47585	6.44588	0.030466	2.12235	0.030466	6.01046	5.9163	6.16239	3.69981	-1.30693	5.97692	-2.66828	0.195063	4.79733	6.38113	2.03814	-1.83266	0.195063	6.62254	3.61515	5.82501	4.27894	6.70165	4.59852	4.44347
VM32	Primary_Tumor	CCRCC		7.76556	3.01876	5.74698	3.66274	2.82017	4.13878	6.49064	4.65376	5.76091	3.64783	7.16593	6.10744	6.00287	3.04177	6.06033	1.39656	6.61665	1.59627	1.16471	4.75468	2.11318	3.80401	4.69788	-1.25882	-1.25882	0.546136	7.90462	6.27214	7.21862	4.76163	-0.559672	7.27432	-1.25882	-0.559672	4.11728	7.23618	1.24621	1.92801	1.32334	6.25993	3.36731	4.87486	4.13878	6.30342	1.59627	4.41912
VM57	Primary_Tumor	Papillary		7.69635	2.05819	6.00336	3.88841	2.96278	4.24349	5.56966	5.8583	5.59978	3.57638	7.35496	6.60116	6.3804	1.71722	7.38121	1.34293	6.501	3.23637	1.54218	4.96412	0.618077	2.73751	6.32289	0.0481158	-1.29417	0.361062	6.66843	4.32687	6.70525	4.58952	1.34293	7.58125	-0.907793	-0.60334	4.84973	7.02674	-0.352075	-0.352075	1.96871	6.495	3.56115	5.883	4.3712	4.91107	2.14244	4.36244
VM46	Primary_Tumor	CCRCC		7.57399	4.75978	6.20106	3.65576	4.13443	4.57791	6.9226	3.58738	2.85909	4.42957	7.77374	6.29517	6.27719	2.81989	4.42957	1.31672	6.44277	4.19696	0.405065	5.3879	0.507297	3.66685	6.25532	0.507297	0.405065	0.776604	6.98594	6.15455	6.26265	4.65788	-0.635999	7.10077	-0.432978	0.405065	5.08727	6.78817	1.94572	1.00346	0.856253	6.52732	3.44006	4.487	5.28372	6.09629	1.87098	4.16604
VM68	Primary_Tumor	Papillary		7.87067	0.175259	6.18433	2.58218	3.07349	3.76567	4.54348	4.6682	5.03898	3.64009	7.64877	6.05323	6.21296	1.17823	7.8905	1.54146	6.42089	2.65818	0.175259	5.19384	-1.0551	2.17972	6.17789	-1.64706	-1.0551	-1.0551	7.07943	4.3959	6.71586	5.29254	-2.66828	7.22399	-2.66828	1.27797	4.68647	7.12031	-0.0481265	-1.64706	1.07109	6.52606	4.03165	4.20637	4.05994	-0.0481265	1.61959	4.11493
VM58	Primary_Tumor	CCRCC		8.24916	3.58193	6.30269	3.14134	1.72624	3.48374	5.0889	2.28815	5.56764	3.26473	7.11702	5.98148	6.06873	1.33388	6.98866	2.69152	7.6627	0.79325	-0.0813938	5.56764	0.79325	3.8418	3.8418	1.33388	-0.0813938	-2.66828	6.97065	4.19199	6.31702	2.28815	-2.66828	6.84775	-0.0813938	-0.0813938	2.28815	6.80773	1.33388	1.72624	1.33388	5.33402	4.91144	2.03438	2.69152	6.97065	1.33388	5.49389
[truncated: 5,000 more columns]
